# Supplementary material for: Overcoming intratumoural heterogeneity for reproducible molecular risk stratification: a case study in advanced kidney cancer
Source: BMC Med. 2017 Jun 26;15:118. doi: 10.1186/s12916-017-0874-9 (PMC5483837; doi:10.1186/s12916-017-0874-9)
Supplement: Supplementary file 2 — NEAT model, custom computer code and relevant datasets for investigation of limiting sample number on NEAT performance (ZIP archive). (ZIP 13 kb) [file 12916_2017_874_MOESM2_ESM.zip]

Archive with 7 entries (7 files):
- combinadics.R
- dosampling.R
- expressiondata.csv
- LICENSE.txt
- NEAT-model.RData
- patientdata.csv
- README.md
