# Supplementary material for: Overcoming intratumoural heterogeneity for reproducible molecular risk stratification: a case study in advanced kidney cancer
Source: BMC Med. 2017 Jun 26;15:118. doi: 10.1186/s12916-017-0874-9 (PMC5483837; doi:10.1186/s12916-017-0874-9)
Supplement: Supplementary file 2 — NEAT model, custom computer code and relevant datasets for investigation of limiting sample number on NEAT performance (ZIP archive). (ZIP 13 kb) [file 12916_2017_874_MOESM2_ESM.zip › expressiondata.csv]

	EpCAM	mTOR	N_Cad
P1_A_1	-7.8034204125102	-7.63124637592872	-8.68916982533815
P2_A/1_1	-6.73196683153479	-8.13433062808728	-8.00012216047189
P2_B_1	-7.69827409576316	-7.68187749050423	-8.27113072778795
P3_A/1_1	-7.42568236866001	-8.23620298371085	-7.96964672707933
P4_B_1	-7.79723401502041	-7.90187740184761	-8.7767197961341
P5_A_1	-7.95440241782138	-7.81821643490832	-7.93586228397245
P5_AR_1	-7.55465008950112	-7.64964805712548	-7.52850224426464
P5_B_1	-7.7797355294677	-7.69072998519644	-7.84849373492475
P6_B_1	-7.94831269670568	-7.79845834015477	-7.81210367159457
P7_A_1	-7.84489787312698	-7.76077460660266	-8.15152216911387
P8_C_1	-8.2278172056881	-7.64481655244929	-8.83573720202324
P9_A_1	-7.85601794576976	-7.34912991052453	-8.21532937723972
P9_AS_1	-7.83438509186075	-7.85136812641632	-8.5457822831731
P10_B_1	-8.07334387118628	-8.24742037594998	-8.69462459071329
P11_A_1	-7.12348782076499	-7.67534260525337	-8.10586830283731
P11_D_1	-6.95768697228507	-7.72013022391746	-8.14624836267076
P12_B_1	-7.76326404381923	-7.39213392707267	-8.00813415700984
P13_D/1_1	-7.99056606073526	-7.48013703989302	-7.68795944546112
P14_G_1	-7.9743737779166	-7.50246161781201	-7.76862037934124
P15_G_1	-7.82813343278089	-7.50223888179324	-7.04709709989292
P16_A_1	-7.94627015424732	-7.38508549762986	-7.1434945528258
P17_A_1	-7.85759395025485	-7.72079473331204	-7.8936463070878
P18_G_1	-7.8956652905806	-7.46725429772323	-7.67414264743322
P19_F_1	-8.14760029288505	-7.62286038233895	-7.0336302914048
P20_B_2	-7.81109304859674	-8.06173795239979	-6.71796307679628
P1_B/1_2	-7.58233939783375	-7.3998591887371	-7.62856241910533
P2_A/2_2	-7.71625935001295	-7.53627011659002	-8.3625324629942
P3_A/2_2	-7.9294219673436	-7.81194286702089	-7.39910683074914
P3_B_2	-7.89616399567343	-7.91889504842917	-7.80007813436294
P4_BS_2	-8.00584056425438	-8.24725046115371	-7.97044958108407
P5_AS_2	-7.60171870515342	-7.32268268290512	-7.749287233214
P5_BR_2	-7.19566050154182	-7.38538101498268	-7.41624716195615
P5_BS_2	-7.58299151125486	-7.37074452871926	-7.60064216111238
P6_BR_2	-7.67718467609933	-7.58038924117923	-8.18182964437334
P7_B_2	-8.08736989810822	-7.59963201301616	-7.23154469928565
P8_D/1_2	-7.65914139702196	-7.56414471581396	-7.09867381162741
P21_A/1_2	-7.76720656206986	-7.29321270363606	-7.85416134505145
P22_A_2	-8.03472584159168	-7.43895924670865	-7.9182389112059
P9_AT_2	-8.16870681044106	-7.73762464483266	-8.04881864311912
P10_C_2	-8.23577407097113	-7.76290733306314	-7.84687104060786
P11_B/1_2	-8.01144333268868	-7.62613113165283	-7.34890495673735
P12_A_2	-7.84706146246149	-7.69097419501025	-7.14983882525796
P12_C_2	-7.83331290327301	-7.71131954663029	-6.89234244354515
P13_C_2	-7.87516572121456	-7.50364680277023	-6.87699916617374
P13_E_2	-7.43571712654946	-7.20911326035561	-7.55810379863148
P14_E_2	-7.86181030674366	-7.73880793626218	-7.10508880956289
P15_E_2	-7.78108252103701	-7.3651217110558	-7.49069950378718
P15_H_2	-7.84357097255866	-7.74952477142108	-7.62995721160248
P16_F_2	-7.5423076614538	-7.35644327285525	-7.35273514181109
P17_F_2	-7.67453700163878	-7.25623991675763	-7.59633685693036
P18_E_2	-8.06155979345944	-7.78927043394276	-7.0021643681098
P18_H_2	-7.87878599251859	-7.6227955535674	-7.25535971137295
P20_C_3	-7.72263548319202	-7.98591717131318	-8.14628339799836
P1_B/2_3	-7.40252973035326	-7.25998038006208	-7.28409565203186
P2_AR_3	-7.48152136709261	-7.47376249850835	-7.64194615635316
P3_AR_3	-7.51214463681884	-7.72150484420001	-8.30065799159412
P4_A_3	-6.6698613398873	-7.65829192072837	-7.66478984257446
P4_BT_3	-7.87569137027073	-7.87921793271831	-8.01555414745231
P5_AU_3	-7.36447010777513	-7.28134214662489	-7.62986290891094
P5_BT_3	-7.23019209361749	-7.12174492454124	-7.59543225339533
P6_A_3	-7.61317672052051	-7.60270057024363	-7.85226328351822
P6_BS_3	-7.51745060353045	-7.55253085210913	-7.85424982436482
P8_B_3	-7.26596075363445	-7.29040703475098	-7.60061652929028
P8_D/2_3	-6.87733528944514	-7.32216995502565	-7.59759752068516
P21_A/2_3	-7.74302096683485	-7.63750178949116	-8.12877194283824
P22_B_3	-7.96495872445193	-7.84000724775185	-7.98224034523322
P9_AU_3	-7.5398206491533	-7.38378396034386	-7.8412873298178
P11_B/2_3	-7.60693757927113	-7.46530940120215	-7.41610284212352
P12_R_3	-7.54475330899687	-7.53391196029255	-7.68006616003891
P13_D/2_3	-7.54100920002564	-7.75811825938363	-7.3704901511656
P14_F_3	-7.41529391289362	-7.31583705065116	-7.45230122261789
P15_F_3	-6.87057540528956	-7.56144054411921	-7.71834751954344
P17_G_3	-7.54730419354934	-7.65476949838873	-7.41488283048724
P18_F_3	-7.46483347649937	-7.46544307473799	-7.48030130310576
P19_G_3	-7.58435383454366	-7.58710657607888	-7.72404521180809
