# Supplementary material for: Overcoming intratumoural heterogeneity for reproducible molecular risk stratification: a case study in advanced kidney cancer
Source: BMC Med. 2017 Jun 26;15:118. doi: 10.1186/s12916-017-0874-9 (PMC5483837; doi:10.1186/s12916-017-0874-9)
Supplement: Supplementary file 2 — NEAT model, custom computer code and relevant datasets for investigation of limiting sample number on NEAT performance (ZIP archive). (ZIP 13 kb) [file 12916_2017_874_MOESM2_ESM.zip › patientdata.csv]

	Age	Survival.time	Survival.status
P14	73.2671052632	2.5	1
P15	51.9263157895	17	0
P16	26.0289473684	12.2	1
P17	48.9302631579	12.3	0
P18	49.8578947368	9.3	0
P19	47.2894736842	6.7	0
P20	59.1539473684	9	1
P1	30.5828947368	33.7	1
P2	51.6947368421	7.1	1
P3	72.0815789474	6.1	1
P4	36.9013157895	32.6	0
P5	48.975	25.6	1
P6	59.7763157895	15.7	1
P7	52.6881578947	26.6	0
P8	50.0592105263	19.4	0
P21	45.6907894737	21.8	0
P22	56.5184210526	16.4	0
P9	55.4644736842	12.3	0
P10	33.925	9.4	1
P11	39.2552631579	9.1	0
P12	55.6789473684	5.9	1
P13	56.4276315789	4.6	0
