# Supplementary material for: Overcoming intratumoural heterogeneity for reproducible molecular risk stratification: a case study in advanced kidney cancer
Source: BMC Med. 2017 Jun 26;15:118. doi: 10.1186/s12916-017-0874-9 (PMC5483837; doi:10.1186/s12916-017-0874-9)
Supplement: Supplementary file 3 — Reverse phase protein array data for multiregion tumour sampling (comma-separated values, CSV). (CSV 141 kb) [file 12916_2017_874_MOESM3_ESM.csv]

Sample_ID	SlideOrder	Patient_ID	Sample_Code	Sample_Grade	Treatment	Slide	CA9	AKT	VEGFR_1	mTOR	Cleaved_Caspase	HIF1_alpha	VEGF_D	VEGFR_2	Vimentin	Cleaved_Parp	CXCR4	PTEN	Bcatenin	Cyclin_D2	p21Wif_Cip1	Ecadherin	CyclinD3	PI3K	EpCAM	CD10	Gelsolin	cMYC	FAK	pGSK3beta	pP53	pP70S6K	phospho_cMET	PDGFR_beta	VEGFR3	cKIT	N_Cad	cyclin_B1	WT1	CDK2	MLH1	MSH2	p27_Kip1	EMA	Shh	CRKL	SRC	TYK2	GSK3ALPHA
1_G1	1	1	G1	High	Y	1	-7.4705161018	-6.6694717033	-6.9530305389	-6.8629095581	-6.8646060339	-7.5531535523	-6.9814733324	-7.6881060851	-6.2878084105	-6.9324338306	-7.1090893418	-7.1444833873	-7.6622106577	-6.8157225705	-6.4974180465	-5.6913880497	-6.79582191	-7.3954123108	-7.2553062521	-7.4375816974	-6.9216268712	-5.9381011234	-6.9631964698	-7.3747566779	-6.5050516045	-7.4737718542	-7.5240142076	-5.6377057993	-7.120798967	-6.5920387982	-6.4472840979	-7.0173999729	-7.1706937346	-7.176313754	-7.9427162118	-8.0244659393	-7.5104231802	-8.2027838997	-6.9036573409	-8.3424378006	-7.3300407603	-7.7425503139	-7.8193678599
1_F3/3	2	1	F3/3	Low	Y	1	-7.2378546892	-6.7436200804	-7.4461707575	-6.9189004477	-7.0914489601	-7.3011971422	-7.3635844057	-7.5475014899	-7.3417007707	-7.2813108181	-7.5816437412	-8.1202866229	-7.1246773115	-6.6589108936	-7.0879399449	-6.6747912053	-6.8813290408	-7.256542562	-6.5828384674	-7.3816940309	-7.4142307637	-7.5039300143	-6.105798632	-7.5032117884	-7.3664521158	-7.6147889341	-7.5316641941	-6.6130321105	-6.8875028584	-7.3567165091	-7.3861971364	-7.7800378276	-7.111677476	-7.2555115342	-8.8948003885	-7.8252364582	-7.7697779009	-8.1488850768	-7.4672399617	-8.1198770174	-7.375791601	-7.9245405536	-7.79347639
2_A3	4	2	A3	Low	Y	1	-7.2322042789	-7.2703164496	-6.9745541758	-7.4344120396	-7.1294649172	-7.5927041021	-7.5172394254	-7.4136543522	-7.1194466637	-7.3095993434	-7.3488225964	-7.4840672154	-7.5774643239	-7.1406836794	-6.7957047592	-7.2874397937	-7.0463319166	-7.1514098894	-6.9589867756	-7.6306929504	-7.3882876218	-7.0241503365	-7.4344221001	-7.59713102	-7.057111037	-7.5434247749	-7.3598882371	-6.643707163	-7.2294532431	-6.839901966	-6.7648661593	-7.4925655881	-7.7343263545	-7.951975619	-8.9700024062	-7.9714593015	-7.9876252972	-6.983527597	-7.5520893102	-6.8933929678	-8.0654746176	-7.8595009622	-8.1883204268
3_H3/4	5	3	H3/4	High	Y	1	-7.2429482211	-7.0168620822	-6.9000965331	-7.2853024424	-7.0293090543	-7.5731508217	-7.4194816784	-8.1231644437	-7.2458582259	-7.1822434437	-7.2621410057	-7.5550148829	-7.3005189773	-6.4430581903	-6.8980546302	-7.2568927088	-7.0364073766	-7.2545214993	-6.7365894816	-7.3990932727	-7.2799007953	-6.7645253895	-7.3418936747	-7.2821693972	-7.1512565128	-7.6625612901	-7.341561269	-6.6243422982	-6.0401760663	-7.6226017603	-6.8259571806	-7.8985378787	-7.5150716165	-7.9019632198	-8.6100664309	-8.1626967508	-7.9532911033	-8.0175721761	-7.468373263	-7.6079435336	-6.6745946456	-7.5369844951	-7.8274218083
3_J4	6	3	J4	High	Y	1	-7.3322827219	-7.0660541858	-6.9632147504	-7.5160612641	-7.0701149143	-7.6545307928	-7.5064147657	-7.3759054421	-7.2496534536	-7.4432412176	-7.447321166	-7.2009399634	-7.2275994864	-6.5495258689	-7.1976013719	-7.3026483089	-7.1020243187	-7.2601595411	-6.8033251888	-7.1674643689	-7.5254473374	-7.2398987233	-6.5960325768	-6.5719937341	-7.1376912306	-7.3171562327	-7.4550995358	-6.7221158352	-7.5466482552	-7.2907764932	-7.328424905	-7.7082893035	-7.2793430651	-8.0452536343	-8.3497205467	-8.073267809	-8.0171695535	-8.6645310505	-7.5950508719	-7.7377306255	-6.8930679849	-7.7841630295	-8.0297338724
3_H2	7	3	H2	Low	Y	1	-7.0881682373	-7.4407124308	-7.3756294543	-7.8435167588	-6.9205336871	-7.2970597838	-7.3661195962	-7.5689164726	-7.0965030414	-7.319689121	-7.5594791543	-7.2903955623	-7.0531214366	-7.0631890807	-6.7317387021	-7.3082942948	-7.0463330375	-7.2346968944	-6.9306429964	-5.9987188118	-7.4007909306	-7.2510310928	-7.7871844326	-6.5716312752	-7.2085672637	-6.8641780201	-7.4693496815	-6.6806602496	-6.2496694022	-7.9211078383	-7.3315139087	-7.3314055075	-7.3800715612	-8.0656073177	-8.222447758	-7.5990254798	-8.1325748201	-8.3251082813	-7.8067135791	-7.7394027907	-7.0692049631	-7.5266597806	-7.7428288182
3_H4	8	3	H4	Mixed	Y	1	-7.0726735081	-7.5044472818	-7.1069319431	-7.4599325375	-6.4744572494	-7.3639112066	-7.2880732558	-7.2020721166	-7.0990068939	-7.0503125211	-7.091156278	-7.0652155094	-6.8505328113	-6.5183253537	-6.7812316954	-7.0408411676	-6.8661477656	-7.1540877571	-7.1016061468	-6.7391402458	-7.2283595003	-7.2073145086	-7.8485924907	-6.3863197214	-6.8863343726	-6.9235412944	-7.1346703102	-6.5055339489	-7.3963771797	-7.2570293255	-5.7712834336	-7.2621144156	-7.4857219053	-7.217974536	-8.0852986059	-7.8822121477	-7.8809605851	-8.2222454712	-7.3537345192	-7.7616385771	-7.152006087	-7.8883981949	-7.7191729594
4_A3	9	4	A3	High	Y	1	-7.6412948742	-6.9159079219	-7.2132373744	-6.8573127321	-7.382272078	-7.2262731104	-7.2293940231	-7.6582377373	-7.9543164085	-7.6711665174	-7.8600702967	-7.2527954455	-7.3594558649	-7.061412278	-7.2566231916	-7.2387059211	-7.6997695884	-7.6094695323	-7.4763518157	-6.1189087812	-7.972424467	-7.4573379435	-6.7727527258	-7.539808553	-7.4224212668	-7.6266114731	-7.9935406292	-7.0407635768	-7.5001702174	-7.0158442143	-5.2597834373	-7.2844434329	-7.6095094267	-7.479638125	-8.0669182145	-8.316445929	-7.7302686529	-8.9932307133	-7.4420161922	-7.9971466132	-7.9878047656	-7.8987969286	-7.9156198238
6_A15	14	6	A15	High	Y	1	-7.3579646907	-7.4660884185	-7.4425601361	-7.8668781494	-7.1034863971	-7.4588431717	-7.5698994072	-8.52644113	-6.9889896391	-7.6386662668	-7.8337036628	-7.6240742035	-7.4511053904	-7.0792186172	-7.0601072245	-6.9511706192	-6.9825199406	-7.4499705406	-7.9080944864	-6.525718515	-7.6510545217	-7.1836269458	-7.1308720624	-7.2406431646	-7.5808159066	-7.3524680435	-7.5689894784	-7.1240928996	-6.9243232851	-7.8259767984	-8.4142338554	-7.9449819082	-8.1963285897	-8.3714248003	-8.1431869042	-7.876296559	-8.0726499964	-8.7080912622	-8.0161804675	-8.1910059124	-7.5748655713	-8.4743458243	-7.5338586792
6_A6/16	15	6	A6/16	Low	Y	1	-7.1279672298	-7.403345739	-7.5282636711	-7.1368965082	-7.0280533082	-7.2550834257	-7.2478500518	-7.7586274251	-7.4946115838	-7.6866121538	-7.7242777272	-6.9388858436	-7.2830305175	-7.2750141835	-7.321327038	-7.5984398048	-7.3205486922	-7.0608364803	-7.576303806	-6.3121290276	-7.690403125	-7.1615798154	-7.1349524385	-7.0625239245	-7.5546710718	-7.5449289238	-7.5674016343	-7.2301653758	-7.5321054614	-7.5406029384	-8.4474275272	-7.9188515202	-7.8886112156	-7.6071566592	-7.9519022981	-8.2843928344	-8.092848439	-8.931484842	-7.7384604709	-8.4280843488	-8.3546280775	-8.4310167724	-8.0988526266
7_B2	18	7	B2	High	Y	1	-7.1600867023	-7.0681857918	-7.8277366689	-7.3999357886	-6.7453163899	-7.3613553898	-7.4222983118	-7.3863816014	-7.1940401324	-7.2445070897	-7.3256192757	-6.7568749585	-7.1271976613	-7.3736175477	-6.6941997916	-6.719620174	-6.6204998865	-6.7955419151	-7.1622181657	-7.2881136167	-7.1856396958	-7.0210175324	-7.3422376706	-6.2281431819	-6.9928520692	-6.2552105728	-7.0707708817	-6.5104445799	-5.770063174	-7.1904607669	-6.7095903177	-7.2989612948	-7.7164076521	-7.5593043954	-8.1617401704	-8.2821546672	-7.9291401676	-7.0206015929	-7.5589938463	-8.0450730001	-7.6757435989	-7.749118217	-7.5557288379
8_A1	19	8	A1	Low	Y	1	-7.0882633102	-6.9782069059	-7.3185238494	-7.2272856788	-6.826606923	-7.1722959286	-7.2343456471	-7.4744000731	-7.3465200969	-7.2205582966	-7.2619660846	-6.8079065184	-6.8975777057	-6.5094661642	-6.9288211147	-6.9641512775	-6.8564202969	-7.0475637193	-7.2549328132	-7.1132272679	-7.0744721526	-7.0579784982	-7.1489931343	-6.8371158857	-7.342482909	-7.5807730702	-7.0005239373	-6.7973563696	-7.0661179138	-7.5140795993	-5.7782130227	-7.5634287531	-7.6435749589	-7.6302507358	-8.2028011552	-8.0750155644	-7.5202195349	-8.7182139731	-7.3849573536	-7.9344984439	-7.5477922538	-7.97585947	-7.6229218208
8_A4	20	8	A4	Mixed	Y	1	-7.0109913445	-6.7768156744	-6.9870110494	-6.93497142	-6.6500361316	-7.1398959901	-7.1199779267	-7.4914821539	-6.9870439586	-6.8736673125	-7.0648762858	-6.8257119031	-6.8416416931	-6.4853916706	-6.8370141853	-7.2467011744	-6.6967951243	-6.9854762407	-7.0062474512	-7.4043903013	-7.0097832752	-7.0742726424	-6.3216582668	-6.9309349073	-7.2386439828	-7.5414097497	-6.9029723771	-6.8743723461	-6.8573725177	-6.9073600046	-6.3226030879	-6.7963823359	-7.0878836163	-7.3005638037	-7.9211916262	-8.1921500994	-7.4497078166	-8.5792077739	-7.2228090495	-8.4036644435	-7.2263718087	-7.4323123883	-7.6210704893
9_A3	21	9	A3	High	Y	1	-7.1036683935	-7.2297140338	-7.370352673	-7.0900517926	-7.0849309382	-7.1209338531	-7.167201002	-7.4156116806	-7.5905594107	-7.3511856021	-7.196135298	-6.8453638486	-6.9923572715	-7.0792459417	-6.8494314752	-6.8185454558	-7.1750959544	-7.0635628094	-7.3899508568	-7.7956217645	-7.3471031905	-6.9655895777	-7.3606882438	-6.9108285167	-7.1856383739	-7.1315027061	-7.2087495346	-6.9239815784	-7.1572249517	-7.3027919485	-7.3321591862	-7.6323712749	-7.8859342467	-7.140682196	-8.2719819164	-7.9685094276	-7.8139523901	-8.085771068	-7.5708338264	-8.1690076306	-8.0021786065	-7.9822788285	-7.9921822199
9_A2	22	9	A2	Low	Y	1	-7.0303913262	-6.6894903098	-7.3296438271	-6.7971615124	-6.8132734455	-7.2108416738	-7.370057274	-7.4650498635	-7.3712099639	-7.1913038174	-7.1721149865	-7.0514884947	-7.0649016069	-7.0705478828	-6.8777311491	-6.4237952224	-7.095738308	-6.9088604996	-7.8455371952	-7.9347941962	-7.1580366005	-7.2436079319	-6.7643808349	-7.1715181269	-7.2980348463	-7.4337172855	-7.2065972445	-6.9392316308	-7.7895082339	-6.7213192722	-6.8488233497	-7.3429877921	-7.782688898	-7.4083220028	-8.5672055552	-7.9274554591	-7.920490677	-7.9369902581	-7.4552468511	-8.4200091194	-7.4749883907	-7.3931340497	-7.8157208106
11_A5	25	11	A5	High	Y	1	-7.0376706425	-7.8255653445	-7.3684978599	-7.4323405963	-6.8242012642	-6.7916805626	-6.824310796	-7.2688054403	-7.4227053314	-7.0502276211	-7.0701314176	-6.6636827417	-6.4430415758	-6.9942468673	-6.8611612141	-6.189757891	-6.925184416	-6.7675659977	-7.5547088418	-6.8744261561	-6.8186318736	-6.4433063462	-8.0344193081	-6.5083932944	-7.417736752	-7.8151869698	-6.869376306	-6.9446878979	-7.2159463492	-6.5729561174	-6.219065062	-7.2583534049	-7.5570772925	-7.4920817412	-9.2991131206	-8.3002523917	-7.9023747309	-9.0084403493	-7.2689989988	-8.8454200232	-7.7101047764	-7.6506791044	-8.2911316524
11_A3	26	11	A3	Low	Y	1	-7.6382840424	-7.3386713871	-7.2396805609	-7.6996189449	-8.1520911673	-7.3588619494	-7.2827574709	-7.6029888253	-7.5130891262	-7.6623375224	-7.8263398917	-7.8870177244	-7.7643710513	-7.9920297473	-6.9531033054	-7.0881758924	-7.6276230897	-7.6520460331	-7.3945514352	-7.5214283564	-7.9500508719	-7.3092094993	-8.1800453555	-7.860601461	-7.3702896975	-7.4454117999	-8.0882913882	-7.2198357713	-7.3589782497	-7.2371657888	-7.646004259	-7.5659117087	-7.603280319	-7.63539129	-7.3996561848	-7.4927638383	-7.5775719234	-9.2950900381	-7.5012629877	-8.328525297	-7.8517547491	-7.8002737472	-8.0111783523
13_A18	30	13	A18	High	Y	1	-7.3056700995	-7.2602355385	-7.1044635908	-7.7204857429	-8.4076824185	-7.326324719	-7.307532428	-7.7005761802	-7.276678591	-7.5836798806	-7.7450473169	-8.0649874272	-7.4735786742	-7.3275661624	-6.9119398399	-7.3847472958	-7.3166834196	-7.3380568053	-7.1558108335	-8.0782823502	-7.4979328981	-7.5974455648	-7.3400007896	-7.7222656545	-7.41268365	-7.1122984845	-7.6385664563	-7.2856830263	-6.914087035	-7.6623614692	-7.173737004	-7.7223520774	-6.7110132245	-7.7732465341	-8.1643111317	-7.6492297103	-6.4791324863	-7.289759725	-7.551140505	-7.8313057992	-7.3068278676	-7.1029617477	-7.6564806959
13_A8/21	31	13	A8/21	Low	Y	1	-7.7379571077	-7.9278203509	-6.4111392515	-7.7281258506	-8.1565228258	-7.7358383409	-7.270887113	-7.3163324133	-7.3181920535	-7.7986173774	-7.4884229833	-7.9602962213	-7.992070775	-6.699571851	-7.231114713	-8.0894294309	-7.6913533157	-7.6898649898	-5.438379524	-8.0084001086	-7.6849026662	-7.1154049736	-8.0331745485	-7.5616276088	-7.2574435776	-7.4481509229	-7.5882682651	-7.4080413035	-7.4912952305	-7.3888919942	-7.9722894571	-7.9748283492	-6.6747553206	-7.4813686323	-8.0089424366	-8.0213558586	-7.774856548	-8.3214358284	-7.4179971093	-7.461625882	-7.2052488336	-7.3038243551	-7.9647367205
13_A11	32	13	A11	Mixed	Y	1	-7.3762950383	-7.4817225998	-6.6202869795	-7.4129157688	-7.741077508	-7.4171386397	-7.3175885393	-7.134339892	-7.0955735541	-7.3971063399	-7.4205182538	-7.4926547516	-7.5738375415	-6.8720075209	-6.7510685543	-7.7756225576	-7.4335830316	-7.4872061322	-6.3849409927	-7.6116697852	-7.3319241521	-7.4995712034	-7.6307749488	-7.4666259904	-7.0913299217	-7.0847878779	-7.3900096521	-7.3003881652	-7.7756780023	-7.0408381147	-7.7518442491	-7.3685661023	-6.8061174604	-7.6296670406	-7.8713365598	-8.1941702592	-7.365982008	-7.2200196205	-7.5277279526	-7.799522704	-6.8933835699	-7.2186446036	-7.5908032294
14_A3/7	34	14	A3/7	High	Y	1	-7.4374783229	-7.6104827481	-7.1204876249	-7.7688481656	-8.3324062404	-7.2366988412	-7.144024127	-7.3086698827	-7.6362066102	-7.6639407431	-7.4556393843	-7.9117789751	-7.8284589932	-7.4231197574	-7.1510991784	-7.864659119	-7.7504357965	-7.3848062757	-6.4522881869	-7.6609740883	-7.6307084167	-7.2299830267	-7.3320995605	-7.8782559606	-7.5757039227	-7.9844607633	-7.457352792	-7.5595750915	-7.4812244286	-7.2884372444	-8.1506262235	-7.9426555396	-6.6562747495	-6.862246318	-7.9137741103	-7.6806291911	-7.4539311522	-6.6510383444	-6.693457211	-7.7936411351	-7.1198244692	-7.1005731924	-7.5384476097
14_A2	35	14	A2	Mixed	Y	1	-7.6565154715	-7.5819586843	-7.6366987895	-7.9879043426	-8.4616230551	-7.1561056157	-7.0235739406	-7.4175215976	-7.6569149926	-7.8199931686	-7.7366762969	-7.84981043	-8.009653649	-8.1026048294	-7.0228006637	-7.9201179813	-7.9254102269	-7.1117147984	-7.2571681657	-7.9228130827	-8.0385643658	-7.1330020477	-7.2643384493	-7.2838074683	-7.5730354504	-7.3129620217	-7.7515918092	-7.6743900938	-8.0276616367	-8.0283579025	-8.3567258835	-8.2563613456	-6.9114651155	-7.9225214751	-8.0897458688	-7.5197682362	-7.6422654459	-6.5138065212	-7.3053767747	-7.571576864	-7.6489432328	-7.4878060898	-7.5542643309
15_A1	36	15	A1	Low	Y	1	-7.4967875386	-7.5466799226	-6.9178604745	-7.7576493927	-8.1317395091	-7.4136999825	-7.3713594012	-7.3221814203	-7.6138600146	-7.6880898695	-7.5528180176	-8.0043110171	-7.3618546323	-7.098593901	-7.2006029425	-7.713102345	-7.3771486918	-7.6396060462	-6.4792277548	-7.9860416529	-7.7029071174	-7.5135399501	-7.5100567885	-6.7257447175	-7.5554192631	-7.3048325227	-7.5038986707	-7.5039289842	-6.8101531548	-7.363503928	-7.8282562633	-8.0925288461	-6.1494537623	-7.5543109639	-8.3535830963	-8.2419546477	-7.6880939929	-7.7144442251	-7.2750984703	-7.9371050204	-7.2111943444	-7.4409826157	-7.6794133112
15_A5	37	15	A5	Low	Y	1	-7.396558646	-7.2587969622	-7.2098823703	-7.5778215871	-7.7484579039	-7.2817698055	-7.2956802795	-7.741808125	-7.390487175	-7.5877287838	-7.6815600473	-7.9393730224	-7.0472423972	-7.325180441	-7.1802800496	-7.2653320596	-7.2278267138	-7.7567193763	-7.2456871258	-7.1594652662	-7.6623605466	-7.4050507977	-7.2118843667	-7.4066420889	-7.5486188844	-7.0396728434	-7.4993426813	-7.2530107398	-7.3646407479	-7.4390885865	-8.121823362	-7.7232857121	-6.4108684184	-7.8324655645	-8.1198729843	-8.001597413	-7.7344361514	-7.7870745406	-7.6084405584	-7.8169281092	-7.0942356228	-7.2681295611	-7.4450963312
16_A2	39	16	A2	Low	Y	1	-7.7695225241	-7.7880051912	-6.9859452075	-7.7130607238	-7.7295508382	-7.5956827841	-7.4452635766	-7.9824785149	-7.811389965	-8.0125367819	-7.8017809768	-7.8629327026	-7.74028743	-7.2405406801	-7.4777977622	-7.8057061192	-7.6693966987	-7.7499385908	-7.1556299731	-7.9970403415	-7.8437616807	-7.7972485027	-7.9783000082	-7.3448087639	-7.6671977329	-7.5782655776	-7.7956276142	-7.6418222075	-7.6503019665	-7.505895348	-7.8667784641	-7.7962553231	-6.1510194376	-6.9870975982	-7.6719088005	-7.4905818959	-6.4277078741	-7.3759324712	-7.2015588521	-7.4001483636	-7.3737306279	-7.2446985582	-7.6223775858
16_C2	40	16	C2	Mixed	Y	1	-7.2563491358	-7.6097352006	-7.0325451353	-7.4528327979	-7.6691815017	-7.5182141706	-7.5179134719	-7.5637069508	-7.73741065	-7.706870552	-7.6998166824	-7.8576158074	-7.7543868973	-7.2185834219	-7.4139984745	-7.7970174583	-7.5743683742	-7.6253752188	-7.2110771238	-7.4449775658	-7.596440766	-7.6048814451	-7.571860012	-7.5041249354	-7.5292159413	-7.2159176345	-7.7082627588	-7.5270789941	-7.522054168	-7.6610633979	-7.1454947176	-7.7613621935	-6.0901794356	-7.2227191294	-7.8305539791	-7.4885000675	-6.2488206175	-7.647460548	-7.0321809738	-7.5083314315	-7.4200085118	-7.2073762951	-7.3541309199
17_A1	41	17	A1	Low	Y	1	-7.7265615169	-7.6611579775	-7.8144683538	-7.7767804811	-8.1102152735	-7.2844730813	-7.2159834572	-8.0065303331	-7.6922181135	-7.8526483298	-7.8725399867	-7.905945057	-7.2884849769	-7.9828407375	-7.5467616357	-7.6087832445	-7.7986116516	-7.7276408021	-7.9527140305	-7.0478876605	-8.0494767272	-7.3671133344	-7.5613024727	-8.0007758526	-7.7556673502	-7.3177143788	-7.7640273503	-7.4804718624	-8.3894805204	-8.0871848539	-7.5965302318	-8.2093656055	-7.3188996106	-7.2259496077	-7.8684025592	-7.882925978	-7.9138751124	-6.9654839838	-6.8505573783	-7.8971170376	-8.0908604093	-7.6868934656	-7.4908816039
19_A1	44	19	A1	Low	Y	1	-7.2991123718	-7.227094427	-7.9467771539	-7.2871770768	-7.8042737284	-7.1382254848	-7.2076277945	-7.4877150359	-7.6131584913	-7.740238946	-7.7514130576	-7.5410916175	-7.1097529989	-7.69071547	-7.4553927654	-7.4852020869	-7.7965024562	-7.3462080894	-7.9330676862	-8.0373744231	-7.7133642884	-7.7227784833	-7.7391275154	-8.0592092769	-7.5650900483	-7.4042176943	-7.6173730229	-7.4810077911	-8.5397783174	-7.5838488637	-7.3394376902	-7.7186507035	-7.8746591239	-7.4818520515	-7.8960466786	-7.7849484395	-7.0303054244	-7.5453148967	-7.7479447095	-7.4190445511	-7.4254596291	-7.4107242422	-7.3503282573
19_A4	45	19	A4	Low	Y	1	-7.4512873571	-7.1573354016	-7.7277252152	-7.2377941971	-8.0816552869	-7.2984030072	-7.3822527997	-7.710145776	-7.4452873151	-7.763251795	-7.7369366975	-7.9478830022	-7.0376715005	-7.5313182347	-7.2835152346	-6.948841562	-7.4873967574	-7.0606629021	-7.7023483682	-7.5984832805	-7.7305401931	-7.3494799117	-7.3908343323	-7.557219904	-7.7164776624	-7.5234650363	-7.6483049175	-7.8294120255	-7.7546016229	-7.7552735164	-6.5428240541	-8.0225933743	-7.2349310776	-7.5179524443	-7.5661089593	-8.0488635231	-6.7257502834	-7.8645833438	-7.3207861556	-7.4311430085	-7.5126388427	-7.2571908809	-7.2663446398
20_A2	46	20	A2	High	Y	1	-7.832369978	-7.2512694748	-7.5812394116	-6.8332708413	-8.0048892736	-7.7676222165	-7.8146687877	-7.7340518173	-7.0705765046	-7.8342458477	-7.6938286373	-7.6381467798	-7.3673056352	-7.4894935475	-7.5461778848	-6.3603719738	-7.4723214385	-7.0735577767	-8.0555719603	-8.0680661359	-7.6494639438	-7.4610797847	-7.4887395296	-7.2263119174	-7.6266613234	-7.2841219887	-7.5920900841	-7.607160471	-8.0600202627	-7.8125983412	-6.7982934954	-8.1725116077	-7.6759991106	-7.7337768586	-7.507444219	-7.631027143	-7.6376527471	-7.1937728943	-7.4313101254	-7.3466415599	-7.474144012	-7.0280656846	-7.3509338403
22_A6	49	22	A6	High	Y	1	-7.9746194863	-8.1757086172	-7.7801421212	-7.7169414538	-7.9576265229	-8.0298602974	-7.8964263665	-7.6333271229	-7.1091282798	-7.6417104242	-7.6468378427	-7.5052237648	-7.8910494412	-7.384800931	-7.0420203303	-7.7510890214	-6.981296361	-7.9788207095	-7.0485075494	-7.6426735054	-7.395722288	-7.9180276258	-7.9525383581	-7.2615745535	-7.3381248325	-6.150076003	-7.3922064202	-6.780720417	-6.0813710754	-7.8441067821	-8.0686384494	-8.1056453989	-6.3668951137	-7.9315866535	-7.468270466	-7.58185612	-8.2142112839	-7.7384224288	-7.7482968051	-7.0566309854	-7.2616023049	-7.4806473833	-7.4202373521
24_A2	52	24	A2	High	Y	1	-7.2098838337	-7.2612259079	-7.5382906933	-7.3330805996	-7.6025026277	-7.4991264075	-7.5654494617	-8.410536901	-7.6073857395	-7.4468178876	-7.7531654231	-7.9144999989	-7.4092670303	-7.1271442456	-6.9920085383	-6.9227054713	-7.0869332767	-7.383371423	-7.8642909863	-8.01660183	-7.4037838943	-7.5373989287	-6.8613615578	-7.2243387956	-8.0807544526	-7.8872706905	-7.7233483982	-7.4740335413	-7.5689512916	-7.7429045681	-8.2605777767	-7.8026455572	-7.2864534314	-7.6796268655	-7.601564736	-7.5958846024	-7.458310055	-9.0001049402	-7.8672798933	-7.4955926505	-7.1091408641	-7.3215549465	-7.338858642
25_A1	54	25	A1	Low	Y	1	-7.5476443614	-7.8015955772	-8.1444154645	-7.8834675921	-7.7846332644	-7.3538129391	-7.3471864648	-8.2910977899	-7.8150191732	-7.6929568118	-7.9184696811	-7.6357497299	-6.9853182719	-7.7932952077	-7.4421014736	-7.6542566358	-7.6239110813	-7.9466992329	-7.8720974216	-7.4799984402	-7.8298292982	-7.6032220224	-8.2862107902	-6.3643896313	-7.4738617166	-7.0760687605	-7.8021627666	-7.3006769382	-8.1436657172	-8.1823129139	-8.4947033918	-7.9559689378	-7.1929544096	-7.6771923925	-7.827256032	-7.6719921751	-6.9523580455	-8.1140408163	-7.5115760457	-7.4991683206	-7.5101433034	-7.5443207611	-7.7883927093
27_A5	56	27	A5	Low	Y	1	-8.0599306626	-7.1107417144	-6.9027296402	-6.8773874415	-7.5291652096	-8.1803331915	-7.7770958818	-9.1171149669	-7.5573480477	-7.5829691102	-7.5603888293	-8.3553372323	-8.2159757672	-6.3964729505	-7.210850237	-8.5468154073	-6.8788623419	-6.7425685508	-7.6839721325	-7.8685639685	-7.6559889449	-7.1272578217	-6.6147195215	-7.9325573229	-8.105446245	-8.3182378974	-7.4480181221	-7.5127493365	-7.2162370222	-7.6321810739	-8.1791891864	-8.1797622297	-8.1465548447	-7.3561178527	-7.6319225837	-9.465696098	-8.2785844917	-9.180988326	-7.6165845194	-7.7193393976	-7.0487621467	-6.8830912931	-7.6376644796
28_A	58	28	A	Low	N	1	-7.8363203429	-7.8118003543	-7.9157584149	-7.6312463759	-7.9836019032	-7.8465261476	-7.81113972	-8.1889797032	-8.0523086966	-7.9976479659	-8.1107584669	-7.7707977309	-7.0637151187	-7.8080593878	-7.789341226	-7.6068213241	-7.8095610407	-7.1739299357	-7.8034204125	-7.0747549688	-8.0860773274	-7.6881701734	-6.6820584655	-8.0182806354	-7.730314812	-7.5943640425	-7.9339933009	-7.6697452116	-8.290618796	-8.111291458	-8.6891698253	-8.300366101	-7.1164117237	-7.9196248798	-7.7208034807	-7.2182650192	-7.1296759404	-8.5019231636	-8.0326293859	-7.7051019954	-7.7641508109	-7.9965614196	-8.117924847
29_A/1	59	29	A/1	Low	N	1	-7.6669421458	-8.0988646033	-7.6945580615	-8.1343306281	-8.0444201331	-7.9006499641	-7.6171040148	-7.6493896412	-7.7369442714	-7.8853905156	-7.4283018299	-7.8918053748	-7.6474493638	-7.9202607989	-7.5343457589	-7.345489894	-7.7332181859	-8.0186657197	-6.7319668315	-8.0256194998	-7.9202937386	-6.6595152874	-7.2623673321	-8.0471809858	-7.768838969	-7.8837996558	-7.7248207133	-7.876293652	-7.7033179488	-7.7008350649	-8.0001221605	-8.1426211513	-8.6857029563	-6.4408325041	-7.6381326089	-7.876345333	-6.1962426197	-8.1189089089	-6.3216628142	-7.7241660467	-7.9441000043	-6.7616763827	-7.2674465373
29_B	60	29	B	Low	N	1	-7.7934848563	-7.5509920979	-7.8194868447	-7.6818774905	-7.6761125222	-7.9936807472	-7.9983603904	-7.9863096589	-7.6525534286	-7.6195668884	-7.5495841108	-7.7601770203	-7.5262639282	-7.7549748315	-7.3931443268	-7.3627178327	-7.4847727302	-7.4300390317	-7.6982740958	-8.1283489565	-7.5509578851	-7.707896816	-7.1710076791	-7.8984679524	-7.6271397931	-8.0449978561	-7.6735433143	-7.4302255577	-7.8628734308	-7.7731067072	-8.2711307278	-7.9524284811	-7.680654671	-7.7744231642	-7.4512811562	-7.5777906735	-6.8202465563	-8.0557239928	-7.6723539389	-7.6172081964	-7.284381441	-7.7048644942	-7.2389294288
30_A/1	61	30	A/1	High	N	1	-7.5206075846	-8.0764643913	-7.4203791313	-8.2362029837	-8.1307904969	-7.6719511089	-7.6416250098	-7.8657176397	-7.8197102877	-7.7889227993	-7.5612285803	-7.8521386094	-7.273150729	-7.5566666525	-7.7351460415	-7.9882672171	-7.3875858166	-8.1269559215	-7.4256823687	-8.4048431919	-7.980839473	-7.5986822167	-7.9963512951	-7.1373404778	-7.7370051484	-7.3878303233	-7.7259486724	-7.6294451643	-7.3804722981	-8.0058041857	-7.9696467271	-8.1781085299	-8.1089899373	-7.66186198	-7.5477790955	-6.8785368902	-7.1825472383	-7.2020457552	-7.3063296558	-7.5655779089	-7.8541598492	-7.8299498138	-7.6796762925
31_B	62	31	B	High	N	1	-7.9397292476	-7.9099517264	-8.0119909778	-7.9018774018	-7.8476630721	-7.4987585247	-7.4081066918	-7.8256485677	-7.4894707399	-7.6988718366	-7.7128709931	-7.6897537315	-7.6083643256	-8.0912691181	-7.1145026581	-7.7935160622	-7.1781638247	-8.4155521577	-7.797234015	-7.0361544297	-7.8800349599	-7.6482518476	-7.6106227353	-8.211658572	-7.349033376	-6.2087068871	-7.7124245841	-6.897241022	-5.8533271126	-7.9055445794	-8.7767197961	-7.9733715898	-8.631971413	-7.9653717677	-7.52883606	-8.0639411533	-7.7549357418	-7.3715933432	-7.8430526727	-7.6408637014	-7.5850491299	-7.5012531313	-7.9754321056
32_A	63	32	A	High	N	1	-8.0913973519	-7.5052133683	-7.9063695057	-7.8182164349	-7.2995765586	-7.5049543721	-7.5464287834	-7.7061939972	-7.4128969757	-7.4182881217	-7.4058535314	-7.31986878	-7.430092456	-7.6484203525	-7.2826548035	-7.2840786254	-7.3959828166	-7.8698619825	-7.9544024178	-7.9162726896	-7.4308306088	-7.5368186629	-7.1706847294	-7.9761899494	-7.4588799633	-7.7557161311	-7.3288862493	-7.4149057102	-7.7851508406	-4.8623215567	-7.935862284	-7.8575565234	-8.170952004	-7.9230480482	-7.3362673652	-8.2474594459	-7.8414732486	-6.828555744	-7.1991416986	-7.2957924669	-7.4028438607	-7.3180921115	-7.0905344776
32_AR	64	32	AR	High	N	1	-8.0062849422	-7.6213952514	-7.810387214	-7.6496480571	-7.6122215297	-7.3967103001	-7.3652741732	-7.5738665702	-7.650352944	-7.4362843692	-7.1779593685	-6.9666520132	-7.2668530384	-7.9023208293	-7.3126835215	-7.0213962722	-7.4860469936	-7.8698430847	-7.5546500895	-8.1128966688	-7.3409629767	-7.3363497701	-7.2469065891	-7.9243081073	-7.1748052036	-7.8205115723	-7.1870176327	-7.4679832058	-8.1122008207	-5.2478200775	-7.5285022443	-7.5450767574	-8.1514692394	-7.8740595062	-7.3001893884	-8.4328500562	-7.8118713765	-6.7578821285	-7.564160943	-7.2552731459	-7.9424462593	-7.8857019712	-7.4807891598
32_B	65	32	B	Low	N	1	-8.0398150283	-7.6866199392	-7.8413307061	-7.6907299852	-7.0834778562	-7.5703336875	-7.6491948434	-7.4044243252	-7.5605043974	-7.5117339633	-7.4790962382	-7.0837700021	-7.3722413396	-7.724317984	-7.4041814834	-7.3905375509	-7.5462352255	-7.7482673225	-7.7797355295	-8.1650255672	-7.443413929	-8.1117114576	-7.3745797892	-8.0673811607	-7.4662378557	-7.6689222924	-7.5276388847	-7.4415098275	-8.0354073599	-5.0891964184	-7.8484937349	-7.5785666229	-8.0263245543	-7.9627725476	-7.4286383737	-8.4717442841	-8.0438151997	-6.8967810828	-7.6935199071	-7.3488092799	-7.2582943104	-7.9314861761	-7.0991467992
33_B	66	33	B	Low	N	1	-7.8121024821	-7.9749351133	-7.9988926972	-7.7984583402	-7.2329930808	-7.7547330466	-7.8002115417	-7.6424871143	-7.5499387329	-7.6581214387	-7.5384896309	-7.2999263147	-7.3129196813	-8.0081552534	-7.3087532818	-7.5409711935	-7.206198168	-7.6446485664	-7.9483126967	-7.3187282577	-7.600248225	-7.383097655	-7.5501264192	-7.2994252638	-7.4774356692	-6.4161752119	-7.52628096	-7.1190093431	-6.4359707104	-8.0052682827	-7.8121036716	-7.5728993363	-8.2521656456	-7.7689976263	-7.5773440193	-7.3923568839	-7.9017957223	-8.3277184126	-7.7541734271	-7.4232353995	-7.3488210686	-7.7948577217	-7.4634899237
34_A	67	34	A	High	N	1	-7.8115325644	-7.9776219173	-8.1624939042	-7.7607746066	-7.4729714539	-7.3607344744	-7.3487214478	-7.686821536	-7.8045685091	-7.8564746294	-7.8434824799	-7.8334375889	-7.4606367303	-8.3241297122	-7.5696617189	-7.870174888	-7.7416932494	-8.0769508146	-7.8448978731	-6.9228252914	-7.8778664693	-7.5877215156	-7.6887950973	-7.9620137458	-7.6310967594	-7.0700788166	-7.8946753281	-7.3703601166	-7.6900624038	-7.6563609901	-8.1515221691	-7.9790960821	-8.5553992692	-7.3242135666	-7.8520461189	-7.7281045436	-7.5788535139	-6.8473786003	-7.3042148342	-7.5801433197	-7.6217908042	-7.8724961938	-7.770573141
35_C	68	35	C	High	N	1	-7.7696782402	-8.1751311014	-7.9318497104	-7.6448165524	-7.3832935293	-7.9247957308	-7.9682276106	-7.6409045343	-7.5658269397	-7.9672024822	-7.6865039041	-7.3441860936	-7.500761902	-8.0952591806	-7.1236186375	-7.6996122139	-7.4178089706	-7.3794745312	-8.2278172057	-7.2874418008	-7.807015688	-6.8262608904	-7.8116295296	-6.8949020688	-7.584647436	-6.5538875014	-7.6575759163	-7.1454955954	-6.6848086333	-8.3922804119	-8.835737202	-7.8612044635	-8.5421291368	-8.1499936062	-7.6402238149	-7.3073238834	-8.2142732664	-9.9019378392	-7.6304569107	-7.5872802177	-7.5511838981	-8.0373633599	-7.6616996125
38_A	73	38	A	High	N	1	-7.4517334023	-7.1201164767	-7.9000869631	-7.3491299105	-7.3898849631	-7.0272140384	-6.9501651412	-7.617303967	-7.3355907546	-7.5558889587	-7.4319775032	-7.4599944409	-7.4194313484	-8.3688892989	-7.4457284175	-7.0188469597	-7.509460535	-7.0966461768	-7.8560179458	-7.8506830096	-7.6350768309	-7.6193132513	-7.599512339	-8.0079572444	-7.3842723588	-6.8646357613	-7.4766943464	-7.4633938806	-7.2662749556	-7.5438470659	-8.2153293772	-7.6670492795	-8.0908974151	-7.6265224337	-7.5017489559	-7.650687691	-7.722096478	-8.2234878208	-7.8456406445	-7.5648674702	-7.9530851163	-6.2668650977	-7.3836588248
38_AS	74	38	AS	High	N	1	-7.5906636048	-7.8496151198	-8.0521417091	-7.8513681264	-7.7846795444	-7.202482925	-7.1506908932	-8.0500203777	-7.8044785296	-7.7683961128	-7.5404884696	-7.5828626375	-7.2168601673	-7.8940571143	-7.464316041	-6.8070581926	-7.6281679596	-7.6813038222	-7.8343850919	-8.135911198	-7.7260610602	-7.1992541234	-7.4222992365	-6.9038288644	-7.5447215486	-7.3330501897	-7.5901072111	-7.6023951147	-7.3568874499	-6.5781492045	-8.5457822832	-8.0562116195	-8.4110768628	-7.6869494296	-7.5543057032	-7.4128565312	-7.9712871089	-9.1473155	-7.7775900688	-7.5863213687	-7.7698423703	-8.0605182289	-7.7773329977
39_B	75	39	B	High	N	1	-7.5810973292	-8.6139028447	-8.177109976	-8.2474203759	-7.653385485	-6.9477982243	-6.7854094238	-7.8869543045	-7.5828666258	-7.7548972197	-7.5213004184	-7.339147523	-6.9490754816	-8.6481665982	-7.6444444941	-7.3383132327	-7.995618649	-8.5711450181	-8.0733438712	-8.3961953136	-7.815442771	-7.4308854168	-8.8927042326	-7.145449066	-7.4795832824	-7.3299623364	-7.7316173199	-7.3519970799	-8.1126545647	-7.6793270946	-8.6946245907	-7.7549235402	-8.3507877814	-7.7358164482	-7.5019732077	-7.9598974889	-7.6511645254	-7.9151047494	-8.0043810228	-7.5954937959	-7.7158748178	-7.5659121492	-7.3198592114
40_A	77	40	A	High	N	1	-7.6095300104	-7.6610127687	-7.1347196393	-7.6753426053	-7.5217995948	-7.7817431958	-7.7655748823	-7.6297341178	-7.6105959264	-7.599536856	-7.8059860657	-7.6800145988	-7.9877399202	-7.6085403484	-7.1881786094	-7.9678910981	-7.6407477336	-7.889613117	-7.1234878208	-7.4287394354	-7.6956761854	-7.8297918025	-7.000808597	-7.8112875058	-7.4559001447	-7.3802927181	-7.6700105126	-7.347657438	-7.509846049	-7.9087531818	-8.1058683028	-7.9094536115	-7.5586841868	-7.7836198088	-7.8092386838	-7.4931310092	-7.816778318	-6.5474450743	-7.7544811126	-7.4745510716	-7.3326525781	-7.5440215485	-7.6149827706
40_D	78	40	D	High	N	1	-7.7608644142	-7.9904990834	-7.2325930249	-7.7201302239	-7.6188857948	-7.6208678581	-7.5575157343	-7.3897750197	-7.5355202416	-7.6250715096	-7.6658699673	-7.2593955096	-8.0077620659	-7.6587205378	-7.2828891751	-8.1939916889	-7.6135962967	-7.9563823766	-6.9576869723	-7.029230417	-7.6687697564	-7.8910569978	-7.4682045872	-7.4210550335	-7.2872457495	-7.6602143585	-7.568685929	-7.357482783	-7.6085565669	-7.6705182548	-8.1462483627	-7.5258806463	-7.9434919811	-7.4497244102	-7.8751887343	-7.8408334997	-7.859785343	-6.449269282	-7.6957702947	-7.7055584809	-7.8170148161	-7.5895335727	-7.7474781002
41_B	79	41	B	Low	N	1	-7.5321468774	-7.2533114848	-7.3596936084	-7.3921339271	-7.6658149667	-7.529114493	-7.6243798388	-7.469994851	-7.2658041655	-7.4148573439	-7.6828422684	-7.3525024026	-7.4567132973	-7.537555144	-7.0489107734	-7.635509246	-7.674627929	-7.5863352404	-7.7632640438	-7.3839457853	-7.4187569811	-8.1237962355	-7.5976743191	-7.8176000027	-7.1810942591	-7.2202856427	-7.6230970391	-7.1759523051	-7.7608100021	-7.8012492625	-8.008134157	-7.6896166879	-7.7948863254	-8.0563777521	-7.4182105758	-7.0694634306	-7.4523140916	-8.936373966	-7.5982353739	-7.4162241272	-7.4987562571	-7.6707357026	-7.4357132773
43_D/1	82	43	D/1	Low	N	1	-7.6702921261	-7.93420204	-7.7461776739	-7.4801370399	-7.8131173481	-7.4590013353	-7.6719915878	-7.3035557351	-8.4249296609	-8.2924346386	-8.3530938223	-8.0211933072	-7.8797247225	-8.5665031742	-8.1507857031	-8.1301195056	-8.3505209517	-7.7693481604	-7.9905660607	-7.9783457198	-8.1816661164	-8.5821227519	-8.1461049039	-7.4263624848	-8.3327014427	-7.8000451699	-8.4882706755	-8.8334887732	-8.0315842965	-7.4108988215	-7.6879594455	-6.8535731352	-6.9368327191	-7.3912527576	-7.0745089577	-6.7400609282	-6.93203449	-6.2671157287	-7.2387603426	-7.1735769801	-7.8449461959	-7.3210310437	-7.2289685186
45_G	87	45	G	Low	N	1	-7.5319668427	-7.8207102544	-7.5552331156	-7.5024616178	-7.9348006232	-7.4146958442	-7.5828995264	-7.3278604899	-7.6850686116	-7.8292206373	-8.0141858892	-7.7895055434	-7.9467054734	-7.8891344259	-7.4663317379	-8.0896408746	-8.0637847245	-7.8222922864	-7.9743737779	-7.0563910588	-7.7540491915	-8.4134065104	-7.9774820707	-7.8087394844	-7.8247862291	-7.3782333975	-8.3239012898	-7.9482582763	-8.0196599131	-7.5760547126	-7.7686203793	-7.1472733448	-6.5115584696	-7.3977237671	-7.2748441594	-7.3993588268	-6.6588203446	-6.5263740524	-7.4035365512	-6.9727501175	-7.2482471881	-7.3481753721	-7.2846506032
46_G	88	46	G	High	N	1	-7.731297161	-7.9220237038	-7.5146879388	-7.5022388818	-7.6460202584	-7.4412966234	-7.5329770853	-7.010852397	-7.7112939689	-8.08842437	-7.9080366328	-8.0068478507	-8.0765308416	-8.247594227	-7.886373537	-8.1031185036	-8.2415959495	-7.8117964271	-7.8281334328	-7.7985221409	-7.8261248571	-7.9829454674	-8.107111309	-7.7160820397	-8.5136793677	-7.7101648268	-8.082823928	-8.3018884144	-7.6000981101	-7.3638161866	-7.0470970999	-6.7519684905	-7.2835844849	-6.7935755406	-6.8398911999	-6.7983372706	-6.8688482926	-7.5743446575	-6.9518107483	-6.8139515669	-7.7685589919	-7.1397641614	-7.2078197792
47_A	90	47	A	High	N	1	-7.5371930292	-7.5973861381	-7.7893941139	-7.3850854976	-7.9433572983	-7.861028877	-7.9915321144	-7.2715823354	-7.6442570067	-7.957641417	-8.0409184934	-7.7115874796	-7.7892147305	-7.669784873	-7.4489991389	-7.5723642802	-7.7523798781	-7.8520582539	-7.9462701542	-6.8669848331	-7.6524166278	-7.7300347606	-7.6703141381	-7.8500603615	-8.0350204226	-7.6395137099	-8.2499344285	-7.9700893502	-8.1683995333	-7.3094864573	-7.1434945528	-7.1842100063	-7.4053188655	-7.2719527952	-6.9687785792	-6.2352494997	-6.9714650952	-7.1806777933	-7.4255277351	-7.0969978089	-6.8596108216	-7.3288971079	-6.8809737972
48_A	91	48	A	High	N	1	-7.6536921453	-7.9553461164	-7.6331634803	-7.7207947333	-8.2146512636	-7.9072196198	-7.9141122086	-7.4974454165	-7.6348321607	-7.9838829649	-8.106730865	-7.9802059409	-8.0599744291	-7.5521782697	-7.5873357741	-8.1911996327	-7.8620301034	-7.9787884315	-7.8575939503	-7.9375636004	-7.7345849608	-8.5203591078	-8.0524500273	-7.8907769151	-8.1276141941	-7.5436031246	-8.2235626887	-7.9666600794	-7.6814766335	-7.259343556	-7.8936463071	-7.7311042749	-6.8198309156	-7.3304530233	-7.0977674789	-7.4880811967	-7.6400330569	-7.9070337439	-7.4957661439	-7.4580768256	-7.2543808133	-7.2469296423	-7.3324227344
50_G	94	50	G	Low	N	1	-7.5689314544	-7.9565151606	-7.6711362661	-7.4672542977	-8.0887922916	-7.2826136135	-7.3474748167	-7.1284671149	-7.8012560727	-7.8392285703	-7.8818862894	-7.432728927	-7.8078827542	-8.1851100638	-7.6647978386	-7.5749195342	-8.2941075797	-7.7923682241	-7.8956652906	-7.6151761967	-7.7979324528	-8.0305500782	-8.0815702544	-7.7040292677	-7.9688534359	-7.5941350864	-7.9900755596	-8.3387341641	-7.7948249904	-7.511350331	-7.6741426474	-7.211701381	-7.0418957786	-7.2762787268	-7.2109073949	-7.6369869015	-7.423554438	-8.6956304526	-7.4395169035	-7.3832582913	-7.9442090946	-7.3817062071	-7.3684539075
51_F	96	51	F	Low	N	1	-7.6710509648	-8.1067805817	-7.6978653513	-7.6228603823	-7.8318000664	-7.7889544786	-7.8673363575	-7.0388406341	-7.7327112914	-8.0500489475	-8.1181830612	-8.0186698854	-7.7508543413	-8.194217011	-8.0775404844	-8.3166070954	-7.9932176158	-7.9725977477	-8.1476002929	-7.6880619477	-7.9673227504	-8.5857625111	-8.1216093278	-7.6789035814	-8.2191248074	-7.5140009682	-8.2196213996	-8.619016649	-7.5417067348	-7.6153163199	-7.0336302914	-7.0821274889	-7.4819783488	-7.165538657	-7.1117261568	-7.2933454404	-7.2712354041	-6.9496296172	-7.4912405655	-7.2705327745	-7.9652076494	-7.4362390373	-7.4677770685
1_E4/4	1	1	E4/4	Low	Y	2	-7.4494177906	-7.1814204747	-7.1804295626	-7.3358702357	-6.3240900846	-6.9391466852	-6.4766909005	-7.1754715267	-6.8621940313	-6.9305845558	-6.9212426595	-6.6119260758	-7.2915838061	-6.7923020772	-5.9951623347	-5.9640277641	-6.7533964417	-7.0564532146	-6.5008671	-7.3103763083	-7.0867136182	-5.8364391616	-7.251874239	-7.4475115097	-6.4797685775	-6.9497182721	-6.9780142764	-6.1109510043	-7.6163341791	-7.298437346	-7.4157821792	-6.523861309	-7.7531856319	-7.3516371959	-8.3325161271	-8.4360160774	-7.9048771703	-8.4021663916	-7.4923331286	-9.0807804916	-7.839449044	-7.36604165	-8.0994746626
1_H1/2	2	1	H1/2	Low	Y	2	-7.0390938774	-6.8737794676	-7.089920245	-7.0987593955	-6.2379769242	-6.774066698	-6.5185439015	-7.1715919089	-6.7720776346	-6.5741903086	-6.730233951	-6.5446162366	-7.1856251376	-6.3994949214	-5.7494235088	-5.6291640499	-6.4130111103	-7.2168574225	-6.7952257995	-7.1838276316	-6.5541942513	-5.5694946947	-7.1779933669	-7.3508992007	-6.1009510126	-6.4223245767	-6.7375908289	-5.3980759882	-7.5054569379	-6.6703443172	-7.1135876834	-6.7295016435	-7.6222260473	-7.3869540336	-8.1479986709	-8.3382879118	-7.6545621784	-8.2771372602	-7.3509125704	-8.6632292737	-7.7285718029	-7.4183579893	-8.0942750204
2_A1	3	2	A1	High	Y	2	-7.5765830721	-7.596057767	-6.9153062814	-7.6427232994	-6.7313960689	-7.2880661299	-6.843627518	-7.0922689916	-7.1373674129	-7.0689656439	-7.1889475486	-7.1146788384	-7.7083149401	-6.834024844	-6.4020682163	-7.8729118512	-6.5917701858	-7.3074429827	-6.127787147	-7.509879026	-6.9714981899	-6.1363715317	-7.2963465314	-7.4905911779	-6.6389825587	-7.1154704108	-7.0611210324	-6.7466423897	-7.8713188084	-7.720634418	-7.9697031614	-7.4201523304	-8.0402163797	-7.2013317753	-8.8071150151	-8.8482961844	-8.2020422383	-8.2393673785	-7.5413270024	-8.9943110221	-8.2284477525	-7.9800878871	-8.364925033
2_A5	4	2	A5	Low	Y	2	-7.2796610072	-7.1828739636	-6.4815131769	-7.1609783288	-6.4261983941	-7.0876248367	-6.5908641393	-6.807167947	-7.2697226092	-6.8578297916	-6.9618148408	-6.5785896183	-7.3673500472	-6.300089844	-6.2845756309	-7.1964735515	-6.3574784707	-6.8502561008	-5.6089498809	-7.1220273068	-6.6578533411	-5.8760978002	-6.9752738452	-7.0885532459	-6.5415685593	-6.7596244831	-6.7750391722	-5.9338959676	-7.2832335437	-6.9425386921	-7.6398538974	-7.0215252021	-7.6948460308	-7.5722739376	-8.4785563571	-8.552126075	-7.8827718664	-8.0612592909	-7.4970524718	-9.1034734303	-7.8953645683	-7.4615085696	-8.0636214689
3_J3	5	3	J3	High	Y	2	-7.5234649196	-7.0350967363	-6.8888216862	-7.8131259105	-6.9752089672	-7.4523589074	-7.1618667396	-7.492016034	-6.9436453688	-7.012106263	-7.2311511093	-7.2709139219	-7.3532804047	-6.244863494	-6.2874405959	-6.9931549958	-6.4600812032	-7.0288696111	-5.7028968322	-7.5019336765	-7.017974262	-6.5185692445	-7.2671046883	-7.0192390084	-6.6332503752	-6.6109619624	-7.187223756	-6.0208840025	-7.8150007897	-7.768301801	-7.5870685476	-7.2500839968	-8.252927648	-7.7602212898	-8.8250968849	-9.1675042728	-8.4014828403	-9.0520119235	-8.0843319806	-8.8647002526	-8.5337252361	-8.2582516747	-8.4930205752
3_G2/5	6	3	G2/5	Low	Y	2	-7.4990646996	-7.364481954	-7.2817283674	-7.7815926849	-6.8215443093	-7.2971801846	-7.0975954016	-7.054780076	-7.0769184897	-7.0807915334	-7.1862586875	-6.9977707927	-6.9776314828	-6.2652435391	-6.3187473731	-7.0325348525	-6.6285443841	-7.0433845237	-5.9805007762	-7.4773015572	-7.0844732966	-6.2026629667	-7.1471120384	-6.891602227	-6.5905075761	-6.7852140545	-6.9320670625	-6.0755377254	-7.6131363295	-7.9608587093	-7.4144649787	-7.665487776	-8.0630903102	-8.1977933366	-8.4154728297	-9.0143643469	-8.2407919709	-9.1821003769	-7.9300273259	-8.4334770097	-7.4841897702	-8.1491765702	-8.2229049026
3_J2	7	3	J2	Low	Y	2	-7.5776677497	-7.1729417005	-7.4045914718	-7.586051008	-6.7803030144	-7.4823691884	-7.3217893351	-7.4219547205	-7.1140193908	-6.9419098234	-7.1700551692	-7.5436508296	-7.3486049814	-6.1851268297	-6.1583220594	-7.4476673471	-6.443906388	-7.2881665739	-6.2744565996	-7.368974601	-6.8000550135	-6.2285053424	-7.4218711819	-7.3049607471	-6.681625133	-7.2188972187	-6.9614849627	-6.0214837991	-8.0795006914	-7.7938743682	-7.7307734305	-6.9956824903	-8.008720478	-7.7435967003	-8.6084698316	-8.7533126756	-8.1603090766	-8.9812282937	-7.8537680368	-8.2306809516	-7.0474897441	-7.1192150447	-8.0399934658
4_A5	9	4	A5	High	Y	2	-7.8783242257	-7.7527237092	-7.763923591	-8.1145514297	-7.0871773425	-7.2968771983	-7.2111742571	-7.515380739	-7.552091876	-7.4553195489	-7.6079325888	-7.089313267	-7.054591013	-6.8929871904	-6.6320528227	-7.0136353149	-6.9190484748	-7.6387359535	-5.9854033844	-6.7363316777	-7.5323018893	-7.0604152536	-8.1211128509	-7.3839247519	-7.0194442174	-7.1196542186	-7.3929419988	-6.4329605627	-8.0859539898	-7.9033452728	-7.8933912099	-7.7788528679	-8.2365964255	-8.2470381557	-8.7138953276	-9.0326349315	-8.6003459011	-9.3004555916	-8.2986936838	-8.0075348191	-7.8120292072	-8.2217139737	-8.1662432851
6_A8	12	6	A8	High	Y	2	-7.3517918285	-7.1060734359	-7.3522053198	-7.9999149826	-8.0040263884	-7.322580712	-7.2508567281	-7.7027240885	-6.8196917117	-7.6293778479	-7.7689977786	-7.1688982797	-7.046186717	-7.2045876913	-6.9067429925	-6.7573202519	-7.025183757	-6.7492456307	-6.2378579616	-6.5936501952	-7.5114772101	-6.7246480944	-6.2770833392	-6.2631713286	-7.2889037166	-7.1746888926	-7.3901710084	-6.6160772879	-6.7494754386	-8.5313720056	-7.9213830698	-8.1114081359	-8.0121547507	-7.7651631472	-8.6543432659	-8.6869332869	-8.3682154479	-8.8757960566	-8.2384827946	-8.1162283182	-8.2920661945	-8.1138024868	-8.2194498376
6_A16	13	6	A16	High	Y	2	-7.3297204753	-6.9631728761	-7.389994986	-7.6828648669	-7.5363622069	-7.2516577184	-7.2146819784	-7.7247266335	-6.6329776061	-7.2813010622	-7.3550573132	-7.2673747244	-7.3150869887	-6.9964101606	-6.5860137625	-6.8370249394	-6.7754494473	-7.0318856888	-6.2568050367	-6.2323825931	-7.1518603183	-6.4918640748	-6.8953902926	-6.4169600482	-6.9535508766	-7.0682126034	-7.0587563374	-6.2543934757	-7.5487780503	-8.070315025	-8.0036690617	-7.7522458509	-7.8787378208	-7.4368170872	-7.9844066934	-8.1512721046	-8.2606441334	-8.6527207077	-7.8403122558	-8.3169802458	-7.980985007	-7.7422970015	-8.2120198862
6_A12	14	6	A12	Low	Y	2	-7.3305823326	-7.5164102316	-7.5049779494	-7.7775491326	-7.3431113745	-7.3661181827	-7.1566918231	-7.3609577035	-7.1410467957	-7.1953209101	-7.3032281225	-7.3237803633	-7.0873352739	-6.6209233701	-6.5636930489	-7.3426854008	-6.6801388915	-7.0811869516	-5.6993649181	-7.3421381429	-7.0521800785	-6.2828751959	-7.3285385756	-6.6848050551	-6.8643715072	-6.9920443607	-7.0199716594	-6.0871915701	-7.0703382012	-7.9402802665	-8.3454336607	-7.6013584966	-7.8415226313	-7.5969068809	-8.1999189978	-8.3505579442	-8.1195940575	-8.3889437077	-7.8774947842	-8.189784218	-7.3225856836	-7.4834692855	-8.1203502909
7_B1	16	7	B1	High	Y	2	-7.6010954197	-7.1210430813	-7.9447694823	-7.3244815056	-7.1441815056	-7.4479377923	-7.469171973	-7.4677180674	-6.9468652947	-7.6823415079	-7.6771071278	-7.0579998405	-6.9362622881	-7.4439398357	-6.9504746166	-6.7103592392	-7.0257960346	-6.3551993521	-6.5420372478	-7.8118690128	-7.3914136972	-7.0100600861	-7.2627732462	-5.5367294379	-7.2578986513	-6.8390350511	-7.3547194502	-6.5553685705	-5.9912228952	-8.1034221015	-8.8618719122	-7.8868563273	-8.2134946409	-7.910608237	-8.5833288223	-8.4476505842	-8.289884522	-7.6330559696	-8.1336543424	-8.4371101291	-8.0531697788	-7.9700279333	-8.2651391255
7_B3	17	7	B3	High	Y	2	-7.3354965048	-7.5460722591	-7.6784018819	-7.5922183674	-6.9040255365	-7.3974096297	-7.4972141278	-7.7552914804	-7.1962449822	-7.214765017	-7.3700148077	-6.9275145488	-7.3080047551	-7.1034840933	-6.6183947183	-7.4574179306	-6.4834705326	-7.3210704288	-6.9107238153	-7.5734693926	-6.9391379048	-7.2490820654	-7.6638214926	-6.313770942	-6.8879317289	-6.2078371166	-7.1072728429	-6.0377208242	-4.3056101559	-7.9850128996	-8.5551573729	-7.3950243415	-8.2900514092	-7.969146711	-8.8408094922	-8.4172884097	-8.2551689355	-7.6167968489	-8.1326901202	-8.3548737255	-7.2576430619	-7.8522147842	-8.0780303847
8_A2	18	8	A2	Low	Y	2	-7.5549409896	-7.3355090037	-7.090266195	-7.321728811	-7.3466250575	-7.4803414156	-7.2876798615	-8.1702658576	-7.1264241248	-7.1378657969	-7.2523079928	-8.1782757052	-7.2163339892	-6.4769092642	-6.6427506029	-7.2226711185	-6.5435950245	-7.222259765	-5.8776392585	-7.4678149562	-6.9302759927	-6.4735630375	-6.8377030095	-6.9327208452	-7.0098578786	-7.285964797	-6.9077073219	-6.5110919027	-7.2494034188	-7.2227219837	-7.2041523893	-7.4069517076	-8.1972895516	-8.2186036244	-8.4553071955	-8.5576991443	-7.8643927755	-8.6043247411	-7.8937177563	-8.2840763999	-7.7497072434	-7.4603167028	-7.827902621
8_B2	19	8	B2	Mixed	Y	2	-8.070934435	-7.1532310347	-8.2190288852	-6.9836770588	-7.6595792783	-7.7236959126	-7.8032833692	-8.5948674431	-7.5540278448	-7.5126999892	-7.7924886222	-7.5906385357	-6.8630260111	-7.2292020618	-6.9518256478	-6.7468419348	-7.0187577187	-6.8240787045	-6.239792327	-5.6850516255	-7.2198000571	-7.0094638237	-6.5659884598	-7.7742528812	-7.5206809183	-7.6833791244	-7.3272247667	-7.2270975978	-7.8912957414	-8.2174421301	-8.2451433936	-7.7761990743	-8.7289693825	-8.5848621325	-8.4177725719	-8.1047941285	-7.8647464668	-7.3722819778	-8.6211684042	-8.4644676589	-8.0899661428	-8.2702990839	-8.0005879446
9_A5/8	20	9	A5/8	High	Y	2	-7.1925288913	-7.1734307418	-7.6534791812	-7.687862295	-7.1152257323	-7.1299081259	-7.1693798414	-7.4448713601	-7.197505456	-7.2739608164	-7.3595828644	-7.0004304708	-7.0374989274	-7.3243149364	-6.7143124627	-6.7001703001	-6.9306915535	-7.1613746443	-7.1888378403	-7.4024464209	-7.2646724098	-6.8543262304	-7.0417869153	-6.8390576486	-7.0106820852	-6.7826475567	-7.1752844039	-6.4282199815	-7.511938724	-8.0501029853	-7.9529003559	-7.6962890997	-8.18290172	-7.7522501021	-8.3484459057	-8.0892937586	-7.7608150194	-8.2480493751	-8.0201616302	-8.1138724494	-8.5267106677	-7.9836665018	-8.0476262849
9_A4	21	9	A4	Low	Y	2	-7.179230779	-7.0936678143	-7.6033034726	-7.3149648785	-6.9918868536	-7.2079954808	-7.2361857721	-7.2614659678	-7.2887648748	-7.163701273	-7.2447430821	-6.5257432571	-7.1084948113	-7.0723801426	-6.6223760952	-7.0493999334	-7.1115530651	-7.307778547	-7.46802149	-7.714083231	-7.2039516688	-7.2497894393	-7.0024912607	-7.3669419814	-6.8459624795	-6.8919852322	-7.2070690633	-6.4315469751	-7.6351499054	-7.8706939332	-7.6266622181	-7.2944813028	-8.0448177431	-7.8220831902	-8.529535762	-7.943423522	-7.898469073	-7.9827820413	-7.8013982208	-8.1418279744	-7.1958468325	-7.4933327559	-7.8942644234
11_A8	24	11	A8	High	Y	2	-7.9361304566	-7.3903581602	-8.1827827756	-7.8852129418	-7.1271527722	-7.542234929	-7.5437792792	-8.4631663437	-7.4677375302	-7.6004324969	-7.6592551628	-7.6520913234	-7.0402143045	-7.4523761142	-6.9430967312	-6.7719184616	-7.4787808437	-7.4255862576	-7.8710746906	-7.5567790767	-7.5790595983	-6.6671640708	-7.1384308181	-6.8044736815	-7.3428594021	-7.7965305782	-7.4693282268	-6.886717825	-8.2501349366	-8.3821073693	-8.3081684056	-7.9111007579	-8.1558878525	-8.4021853895	-8.1198932101	-8.1192912651	-7.9974933154	-9.2672196368	-8.0601111192	-8.1842670239	-8.5548157602	-8.4634081467	-8.0114350688
11_A4/8	25	11	A4/8	Low	Y	2	-7.6029579702	-7.6253797942	-7.9236870807	-7.6424538934	-7.1774019734	-7.4615314101	-7.427500114	-8.6189506615	-7.5864683597	-7.5835137406	-7.7027069603	-7.5722254166	-7.0102334348	-7.2384434639	-7.0129258112	-6.7447799312	-7.4527064214	-7.282545244	-7.2628927493	-7.4743301162	-7.3414138527	-6.547816785	-7.1876261265	-6.8714815085	-7.0949804246	-7.578668536	-7.3350033655	-6.7604367246	-7.6198522337	-8.1619515598	-8.014080552	-8.0380388856	-8.3308016073	-8.0254065849	-8.5637663154	-8.6226149757	-8.169583423	-9.2873961579	-7.9930067637	-8.1679063712	-8.5774553604	-7.9626323076	-7.9562447182
12_A1	27	12	A1	High	Y	2	-7.0902339469	-7.322295543	-6.3905563994	-7.0947024554	-7.436517523	-7.3874077366	-7.5628970373	-7.2433100371	-7.4328598929	-7.707427318	-7.7161764621	-7.6267980611	-7.4046392182	-7.5607617572	-7.4488317087	-7.5127727899	-7.4588760815	-7.5770024078	-7.3181768371	-7.4177190726	-8.0153399587	-7.5578287038	-7.433282386	-7.5234807173	-7.6866867419	-7.4639623457	-7.6094301647	-7.594124337	-7.2307846078	-7.1532251333	-6.8226619825	-7.3075599662	-6.2774266379	-6.9405969326	-8.2663006149	-7.2453053335	-7.5540455789	-6.4793819899	-7.1651998251	-7.7729328065	-7.5979948286	-7.1845958966	-7.3303713965
13_A6/21	28	13	A6/21	High	Y	2	-7.2271657162	-7.2596998102	-6.9548047264	-7.0432926493	-7.2734471518	-7.3510399754	-7.4880265793	-7.8155237295	-7.5007956434	-7.6659251741	-8.1305267718	-7.6431122248	-7.3012534603	-7.6549249699	-7.3682109482	-7.4814245563	-7.6140816106	-7.5015652699	-7.3777221564	-7.3368105362	-8.0875784639	-7.6083699789	-7.5359326051	-7.578704336	-7.5468792357	-7.5249920746	-7.9308688422	-7.4895874418	-7.3245651552	-6.9721522551	-6.6840435028	-6.9073388256	-6.3620634891	-6.8594048751	-7.9011185431	-6.9439400229	-7.1622470308	-7.2944832566	-6.9286068126	-7.8226055522	-6.9673058566	-7.206312521	-7.298350666
13_A21	29	13	A21	High	Y	2	-7.3662086486	-7.4574224084	-7.3073675232	-7.2772095847	-7.7709311412	-7.5027470944	-7.7410371949	-7.6912301489	-7.6240026644	-7.8923030402	-8.0279593683	-7.7524915779	-7.4499010231	-7.7897887555	-7.4654687435	-7.6651445117	-7.5821396981	-7.5548867234	-7.5996223923	-7.5343171331	-8.3012886208	-7.8439846127	-7.9068868432	-7.808870261	-7.8704967744	-7.1563689543	-8.0309624362	-7.8183497268	-7.1291844475	-6.3225617351	-7.1840942692	-7.2776710935	-7.1815991392	-7.2885760741	-7.9334991306	-7.6063255302	-6.4798254	-6.9117214331	-7.3552197008	-7.5574568763	-6.5783317227	-6.7225150384	-7.4466053441
13_A9	30	13	A9	Low	Y	2	-7.2602521953	-7.4037028998	-6.6541593259	-7.2629577505	-7.3700817802	-7.427421632	-7.3605013209	-7.4959794024	-7.7662944705	-7.8397176162	-7.727223353	-7.7609465235	-7.4659110169	-7.3625384113	-7.5403457293	-7.6713199805	-6.6503596376	-7.6646866359	-7.4325841253	-7.4346074703	-7.8004703373	-7.3720523025	-7.6286564144	-7.7605149816	-7.683172809	-7.6927651106	-7.7815699398	-7.4535434886	-7.5909302526	-7.1447398452	-6.7498645544	-7.1559941673	-6.3810654801	-7.1135032176	-7.8889826447	-7.6154503994	-7.0195148232	-7.2851611729	-7.191389693	-7.5959601881	-6.4095551648	-6.7853918234	-7.3459340438
14_A5	33	14	A5	High	Y	2	-7.2375314055	-7.2578187753	-6.6837482689	-7.0132801891	-7.3881798787	-7.3832565929	-7.4877462843	-7.4618228566	-7.4327499127	-7.7793149188	-7.7386326117	-7.7706748949	-7.2952150793	-7.7674386994	-7.3263436581	-7.3975392697	-7.5870420429	-7.3296690626	-7.3555875237	-7.2611112965	-8.2672066011	-7.6139050074	-7.4459330818	-7.4070678989	-7.7874014437	-7.8899886727	-7.9939941049	-7.7450026663	-7.3074279707	-7.1357558976	-7.3369440738	-6.715123373	-7.0786314437	-7.3469781136	-7.9634417685	-7.5910562735	-7.3795664721	-6.611590968	-7.2927221207	-7.7469123457	-7.6721212602	-7.4275533334	-7.6361081298
14_A6	34	14	A6	Mixed	Y	2	-7.2728742495	-7.3897365435	-7.3697925993	-7.2776481531	-7.7257265108	-7.2011314731	-7.5068360033	-7.7020626196	-7.3945682048	-7.775457938	-7.6838761835	-8.0275425585	-7.4844630194	-7.9956676467	-7.6015651021	-7.5875846861	-7.6988387473	-7.7926873267	-7.6365014796	-7.4257186729	-8.1550734958	-7.8254757768	-7.6298099617	-7.5616953404	-7.9550491463	-8.4240196353	-8.0419929156	-7.9787044286	-7.5780566186	-6.6002089046	-7.3424011755	-6.8590516463	-7.6268636702	-7.3575206937	-7.9396687186	-7.033253248	-7.465187806	-6.640485642	-7.5525116302	-7.3385119	-7.1111344468	-7.6276714756	-7.4282021228
15_A2/8	35	15	A2/8	Low	Y	2	-7.635624411	-7.8011862831	-7.1852603037	-7.4318585017	-8.3797140947	-7.6081516923	-7.7420087179	-8.0139900756	-7.8741799523	-8.0939407223	-8.3793745685	-8.495688368	-7.6200021334	-7.7410886381	-7.99264554	-7.9729401575	-7.96436334	-8.0434294849	-7.8620193453	-7.9007581166	-8.125432669	-8.165416188	-7.9358661727	-8.0888106321	-8.0603775209	-8.0143848074	-7.9983404459	-7.9364754851	-7.4698454272	-7.3248897974	-6.5627893851	-8.0108637028	-5.9774629084	-7.1589556108	-7.3008436308	-7.4005900098	-7.2919699155	-6.8340449747	-5.8563515156	-7.5214820024	-7.2486203266	-7.9278832712	-7.5299590116
16_B1/3	38	16	B1/3	Low	Y	2	-6.9450101393	-7.38144965	-6.7685355797	-7.3673403538	-8.3119511809	-7.2875869632	-7.2578579856	-7.6248712907	-7.3297832318	-7.6154525094	-7.6199667054	-7.9626532507	-7.4627895752	-7.3473451238	-7.537316488	-7.6008224682	-7.6351036076	-7.6246466442	-7.5054217358	-7.4313929016	-7.709009248	-7.4255535762	-7.5845184536	-7.3670767726	-7.6736997312	-8.2157390544	-7.6574301951	-7.7768585818	-7.5982419474	-6.8408526039	-7.4584486676	-7.2822014098	-6.9539162344	-7.0437633195	-7.9844563476	-7.4899877234	-6.7535815036	-7.7982210399	-7.0686457151	-7.5780154957	-7.191972825	-6.8790373824	-7.3822599134
17_A2	40	17	A2	Low	Y	2	-7.2508627261	-7.3506111989	-7.1807049434	-7.3483964444	-7.3561266112	-7.3261509258	-7.4393004015	-7.8448763222	-7.4988806633	-7.7679599884	-8.1802092228	-7.827303093	-7.4262487242	-7.9627751006	-7.3965045946	-7.5806403404	-7.7041656391	-7.6961053707	-7.6237958716	-7.1799433243	-8.2608328141	-7.7927785112	-7.7010851992	-7.4386635403	-7.640361049	-7.5662168462	-8.064588487	-7.5919975269	-7.5541717271	-6.8826017876	-6.5381369801	-6.9777283101	-6.765786003	-7.132617931	-7.5875106403	-7.5065320791	-6.9435190826	-5.9755425643	-6.9917368463	-7.387358509	-7.5571512194	-7.2013083277	-7.1351428405
19_A2	43	19	A2	Low	Y	2	-6.956496126	-7.1428093184	-7.3453810679	-6.6288143136	-7.5645992205	-6.8888037176	-7.0316723384	-7.133883368	-7.2795522677	-7.5651545871	-7.3221670531	-7.5064816171	-7.0429823305	-7.7628573657	-7.305326332	-7.2341434124	-7.5526796361	-7.4397868006	-7.4967475998	-7.099133767	-7.8385279907	-7.6181194045	-7.5642230234	-7.3599855242	-7.6435633368	-7.6857491246	-7.8234894621	-7.5875661066	-7.3016393945	-7.0927217117	-7.2470370142	-7.0884164013	-7.5553997471	-7.1467518933	-7.6970941106	-7.1179928231	-6.5300757142	-7.0584178467	-7.2888887003	-7.4624118302	-7.4669972109	-6.998248805	-7.5545153092
20_A2/3Q	45	20	A2/3Q	High	Y	2	-7.3129671565	-7.1325843537	-7.1766654398	-6.7532531581	-7.8833695152	-7.4415179138	-7.5560837709	-7.5714473697	-7.2064264998	-7.8747004102	-7.8430843223	-7.4878307703	-7.2510183291	-7.6579323963	-7.3855251002	-6.7403507421	-7.7061925561	-7.1978271523	-7.5543262504	-7.3643182317	-8.0910221864	-7.5068586167	-7.3203833398	-6.6123358688	-8.4132229809	-7.6637243518	-7.8566835011	-7.7133868242	-7.2398267074	-7.0463071504	-6.8018100852	-7.2260911543	-7.4586966579	-6.9532100243	-7.534782622	-7.0549795605	-7.2401623363	-6.7578567353	-6.9325933056	-7.4690074135	-7.648615478	-6.7245953807	-7.2483594826
22_A2/8	46	22	A2/8	High	Y	2	-7.6470485692	-7.8011941317	-7.6510284923	-7.437962384	-8.3031868507	-8.0433472091	-7.8230749647	-7.7498559693	-7.5185281553	-8.2062004379	-8.1492351952	-7.9633994276	-7.7825873698	-7.8061141662	-7.5205709571	-7.8671454837	-7.7426471654	-7.4915708609	-7.8634376169	-7.4908152477	-8.1737140397	-8.1363308514	-7.6816879938	-7.612602469	-8.2224257692	-7.3705737278	-7.7306432926	-7.5166544991	-5.5710176292	-7.1352996845	-7.4855571066	-7.5237253552	-6.930276641	-7.4099143087	-8.0018077018	-7.5291983823	-7.7254737449	-7.189367617	-7.3018516638	-7.2209188726	-7.4209839524	-7.3340469675	-7.7662063558
22_A8	47	22	A8	High	Y	2	-7.5760549487	-7.5667895164	-7.5160026017	-7.2469331428	-8.1240059484	-7.6519916954	-7.6564761923	-7.5157437929	-7.4253793016	-8.0248727967	-8.0234475464	-7.9937616679	-7.5678199699	-7.8484482796	-7.5602664436	-7.7559622634	-7.9611812696	-7.7987370637	-7.8523898114	-7.5272779118	-8.1173873504	-7.831676452	-7.6338935049	-7.2241643964	-7.8565966926	-7.3470822129	-7.7059362465	-7.6250884436	-6.6259890823	-7.6081976223	-7.5626962848	-7.3563973216	-6.9754213373	-7.0711630929	-7.9126496684	-7.2573044788	-7.5736440394	-6.9640433281	-7.3187065137	-7.4681225395	-7.7730251505	-7.3701519976	-7.6391013723
24_A4	50	24	A4	High	Y	2	-7.4562106247	-7.2891104115	-7.3704808213	-7.1600427577	-7.2456201452	-7.5601538019	-7.4151799293	-7.4798325303	-7.3961207364	-7.9088443933	-7.6753688784	-7.5121436807	-7.2474038262	-7.4833544744	-7.2464955682	-7.2706408697	-7.5963194582	-7.0088195844	-7.4104666104	-7.3549169702	-8.2031165932	-7.5831720914	-7.6319411263	-7.7159159188	-8.6053342982	-7.0787341331	-8.1147816906	-7.7402953623	-7.130163309	-7.1322384229	-8.6386736264	-6.7135510856	-7.4916626864	-7.360455976	-7.662518264	-7.5670877814	-7.5584030642	-8.2902843994	-7.2741467592	-7.5213799955	-7.6472962482	-7.2979948489	-7.4919125177
25_A2	51	25	A2	High	Y	2	-8.1407482255	-7.6905900431	-8.6021806895	-8.4781816096	-9.0565710472	-7.8911263023	-7.8642584005	-8.1779730739	-8.207954547	-8.1529339898	-8.2925545788	-7.9123678624	-7.2805754338	-7.9421799949	-7.6168454014	-7.738513822	-7.7151150226	-7.0520037889	-7.8386742435	-8.2319389631	-8.103981271	-7.6649316472	-7.4347547769	-6.8438953359	-7.9804239849	-7.7146198868	-8.2280142322	-7.5361096886	-8.633814897	-7.1595316873	-6.9876112837	-8.6643980238	-7.1628473347	-7.7633196947	-7.8950290986	-8.0379080557	-7.2212318314	-8.0411460923	-6.9951030379	-7.8635205207	-8.4888793634	-7.8227594231	-7.5488557963
27_A1	54	27	A1	Mixed	Y	2	-7.7399777003	-7.9047310075	-7.6375124554	-7.7786861499	-8.8805998271	-7.5850366361	-7.5014447031	-7.7790021069	-7.5079488602	-7.6412140972	-7.6738529214	-7.749696916	-7.3281117079	-7.1654766435	-7.1439781299	-7.9580965903	-7.4293786774	-7.6002607387	-7.4938321246	-7.9142784806	-7.5213080503	-7.6529042243	-7.8404749313	-7.5775677222	-7.3234811136	-7.2705078051	-7.6991714619	-7.3076556318	-7.7036242047	-7.9025289818	-7.3487314454	-7.6999328203	-7.2385783137	-7.8935050183	-7.739044673	-7.5581402334	-7.8558792677	-6.9846940143	-7.3578171145	-7.5351723804	-7.9156916046	-7.7056668802	-7.5841664347
54_B	55	54	B	Low	N	2	-8.0241611405	-7.9122417592	-8.0693701757	-8.0617379524	-9.2699593402	-7.8593238843	-7.7417922566	-7.6599926191	-8.0455119693	-7.7674620012	-7.8573930179	-7.9558295915	-7.4625884227	-7.6425970608	-7.6211386955	-7.9110450193	-8.1397217384	-7.6374919079	-7.8110930486	-7.1865312473	-7.6682570968	-7.3878083296	-7.2027933483	-8.0387281688	-7.7815116223	-7.9020208581	-7.8521726199	-7.9040378653	-8.5329005346	-8.372396681	-6.7179630768	-7.9368990082	-7.0381139117	-8.1505929198	-8.1018784149	-7.8884629729	-6.7672526857	-6.9963635974	-7.6530238453	-7.7298886562	-8.2849275144	-7.6617785449	-7.4793369561
28_B/1	56	28	B/1	Low	N	2	-7.2964605009	-7.3541141825	-7.4170965119	-7.3998591887	-8.5959340218	-7.2029195633	-7.276575476	-7.1956697726	-7.1504503798	-6.9514907712	-6.9106040122	-7.1198619691	-6.6392279105	-7.2075526599	-7.2623404491	-7.183542066	-7.5450177676	-7.3574279583	-7.5823393978	-7.0795042752	-7.1112350887	-7.6832801628	-7.3731963319	-7.8645642076	-6.8784567985	-7.8837914837	-6.8676176684	-7.8350587347	-7.8010368618	-7.1847875097	-7.6285624191	-7.0800898779	-7.7612127335	-7.5555813039	-7.4517905612	-7.5488202087	-7.4364163269	-8.3725365584	-7.5675490516	-6.9995631805	-7.4944914209	-7.6884413345	-6.9779850915
29_A/2	57	29	A/2	Low	N	2	-7.885173141	-7.6797662531	-7.7774343105	-7.5362701166	-8.9441258544	-7.7147888402	-7.7078058977	-7.2333090962	-7.3618476334	-7.2977705908	-7.2529661027	-7.45978851	-7.517464082	-7.7275123932	-7.539336352	-7.3806221361	-7.6593630434	-7.5900624497	-7.71625935	-7.7863997447	-7.3849502413	-7.673547744	-7.25257101	-7.7839933569	-7.2835362879	-8.0940359098	-7.3490207687	-7.9804053766	-7.2469016737	-7.534951947	-8.362532463	-7.3516133259	-7.8424046955	-7.7145137842	-7.6931131421	-7.8853155754	-6.9035574292	-8.1827356637	-7.3935109337	-7.4967601837	-7.0298105649	-7.4294806895	-7.2547324262
30_A/2	58	30	A/2	High	N	2	-7.9104884742	-7.961592474	-7.6654148436	-7.811942867	-8.9400614131	-7.5819665065	-7.5881147534	-7.6864535133	-7.5824523956	-7.7345548689	-7.5992517076	-7.6493910838	-7.4697081646	-7.731919435	-7.5492143066	-8.1378657291	-7.6208702715	-7.7587831774	-7.9294219673	-8.0178257639	-7.7040567949	-7.8120477822	-7.5560006925	-7.2004161012	-7.5432374592	-7.6695375812	-7.6914519733	-8.0457896254	-6.0530351647	-7.6474632164	-7.3991068307	-7.7536908672	-6.7426932039	-7.6326466319	-7.3604151957	-7.1964882028	-7.0734661333	-6.9433449988	-7.2817170677	-7.1535604216	-7.8848452149	-7.700134313	-7.3109574544
30_B	59	30	B	High	N	2	-7.9751707122	-8.0585938997	-7.6705658731	-7.9188950484	-9.1003784447	-7.8113706375	-7.7987790343	-7.6007899505	-7.8219531433	-7.9163880634	-7.7473451109	-7.7047736455	-7.2168722881	-7.6679816945	-7.6672594508	-8.3229759739	-7.7306344872	-7.8928481793	-7.8961639957	-7.0283799736	-7.6976217503	-7.9239913488	-7.8540302957	-7.4541540278	-7.6614615446	-7.0982692678	-7.6269109569	-7.676696647	-5.330506873	-7.2337874649	-7.8000781344	-8.0097001849	-7.0793729404	-7.6634102234	-7.7085592461	-7.0137602118	-7.5430030221	-7.0842793378	-7.2815247538	-7.5078551925	-7.8922443874	-7.7086873202	-7.6284919352
31_BS	60	31	BS	High	N	2	-8.0224307752	-8.1566256768	-8.2743805664	-8.2472504612	-9.543876241	-7.777193749	-7.6411577256	-7.7860478583	-8.1961875953	-7.9163359074	-7.8465773955	-7.6448960737	-7.6719791373	-8.2080760968	-7.9651653957	-8.2872822908	-8.2294546607	-8.0142466597	-8.0058405643	-7.4304232593	-7.9301189672	-7.969673828	-7.8444847868	-8.1822790283	-7.7882826506	-7.3226781858	-7.7972104023	-8.2070806146	-7.5138401336	-7.6363368627	-7.9704495811	-8.0070742694	-6.3674806359	-7.638689309	-7.4432536834	-7.2767261517	-7.9379226023	-7.9004980602	-6.6772071772	-7.5152087592	-7.7308957883	-7.5371799692	-7.5614311927
32_AS	61	32	AS	High	N	2	-7.9660944701	-7.3635860663	-7.7030225918	-7.3226826829	-8.2973872758	-7.3799921062	-7.5068272536	-8.1190132092	-7.5406136609	-7.2911231096	-7.3522564144	-7.074407598	-7.235060828	-7.2266591278	-7.420102149	-7.2842120708	-7.6400108226	-7.6441577069	-7.6017187052	-7.5444222344	-6.9929665564	-7.885552712	-6.9632616487	-7.9504087219	-7.5977957016	-7.6404352331	-7.2860261477	-7.7946497008	-7.8292795081	-5.8032147251	-7.7492872332	-7.2131569065	-7.1764088728	-8.1202699171	-7.289849462	-7.7160116667	-7.5564018934	-7.0010317252	-6.5807478548	-6.9847623513	-7.0813623069	-7.5363971305	-6.8845178185
32_BR	62	32	BR	Low	N	2	-8.094491205	-7.365080064	-7.797224826	-7.385381015	-8.5176386027	-7.5224547484	-7.5677532874	-7.9984131366	-7.8048264751	-7.3803452831	-7.2917230824	-6.9720836694	-7.1736563559	-7.5040047489	-7.5731618951	-7.0908950449	-7.9905715604	-7.5871740012	-7.1956605015	-7.5832276489	-7.2160683791	-7.9998924481	-7.0781676341	-8.18711044	-7.3466083796	-7.7039355364	-7.3630278549	-8.2955388534	-7.9962410298	-4.8745910743	-7.416247162	-7.3432404192	-6.9319006616	-7.4143050536	-7.1144983315	-7.5922625168	-7.4489385696	-6.8323601333	-6.8619013493	-6.871725995	-7.0492848172	-7.5960818121	-6.8670612379
32_BS	63	32	BS	Low	N	2	-8.0982409075	-7.3693203771	-7.768672989	-7.3707445287	-8.2519050571	-7.4623042419	-7.5433002714	-7.9562372582	-7.9572137788	-7.4130041035	-7.2487959035	-6.7995048388	-7.2449505767	-7.5402129346	-7.5816811609	-7.2230025348	-8.045338337	-7.6259186593	-7.5829915113	-7.5269667146	-7.3252575184	-7.9852559618	-7.1524976066	-8.1850674754	-7.458965546	-7.9545844075	-7.397669972	-8.2702117651	-8.1122819169	-4.6727055698	-7.6006421611	-7.2342584132	-6.8769411614	-7.5346977955	-7.1953525343	-7.4546554409	-7.3482896465	-6.9114491965	-6.8290874425	-6.8696007935	-7.1185579849	-7.752145036	-6.9079342228
33_BR	64	33	BR	Low	N	2	-7.570915878	-7.6166491433	-7.6887132279	-7.5803892412	-7.60027734	-7.3475142152	-7.4209384576	-7.4924087431	-7.5427795487	-7.2587200882	-7.1359316478	-7.3311777168	-7.2529059128	-7.3961136464	-7.2801907079	-7.5801589024	-7.2789960174	-7.7155399402	-7.6771846761	-7.1749488575	-7.1760296029	-7.8937386795	-7.8061911358	-7.3639773786	-7.1675207768	-6.7278613031	-7.215117245	-7.5292280094	-6.7609336477	-7.304204121	-8.1818296444	-7.282694262	-7.0516190346	-7.7853508649	-7.406407101	-6.5944623177	-7.3950201434	-7.7413407556	-7.7141861087	-6.8238905152	-6.8706200725	-7.7818881912	-6.9251771469
34_B	65	34	B	High	N	2	-7.5605113617	-7.8476615746	-7.8281184551	-7.599632013	-7.2340748842	-7.3029528919	-7.2751451105	-7.9302504995	-7.8786454218	-7.506619843	-7.49508589	-7.4545504274	-7.4495632997	-7.7554378453	-7.4859946124	-7.8962127388	-7.4701108065	-7.7226417581	-8.0873698981	-6.664905417	-7.3247004642	-7.843788185	-7.5696302339	-7.7525299588	-7.5324609297	-6.7214806421	-7.5106921989	-7.6482402152	-6.4839228452	-7.5557368073	-7.2315446993	-7.7106645906	-6.8651730286	-7.6341966232	-7.5035959922	-6.8699265227	-6.9417941858	-6.6252580648	-7.7786837892	-7.0387492108	-7.1247635706	-7.6533770354	-7.1296955212
35_D/1	66	35	D/1	High	N	2	-7.5513955806	-7.6243573386	-6.8067577397	-7.5641447158	-7.3294105102	-7.6213663656	-7.5119842639	-7.4894789458	-7.7756933968	-7.5307105699	-7.1441395445	-7.2885199718	-7.5496569591	-7.4064976233	-7.407865595	-7.7337989541	-7.5613024155	-7.6135230046	-7.659141397	-7.4611996454	-7.3078195398	-7.8162690071	-7.787770992	-7.464623744	-7.4860645116	-7.1775939423	-7.4162162902	-7.9666730433	-7.4374318546	-6.8535505799	-7.0986738116	-7.1723914532	-7.0146789774	-7.7377053938	-7.3530531967	-7.1628798724	-7.4804388892	-7.9955697825	-7.5559524338	-7.0733925909	-7.1472892029	-7.2494922004	-7.0240867932
55_A/1	68	55	A/1	High	N	2	-7.7904168378	-7.6003076132	-7.6800633238	-7.2932127036	-7.4675463504	-7.6367965584	-7.7209499248	-7.6699270465	-7.4788544158	-7.642709007	-7.3131852956	-7.3336060747	-7.1639352261	-7.4710629897	-7.5783786927	-7.2742227053	-7.7421891529	-7.7422811635	-7.7672065621	-6.6904919687	-7.2615064866	-7.9752431343	-7.0346436789	-7.571093011	-7.8569759871	-7.6159782332	-7.6985915244	-8.2056589152	-8.0660600832	-7.7552976773	-7.8541613451	-7.3146160011	-7.7788117779	-7.4403412127	-7.3424938396	-7.0429573434	-7.2908352146	-8.5994968944	-7.3083777236	-7.1593269448	-7.0073417757	-7.6147877228	-7.0432849164
56_A	70	56	A	Low	N	2	-7.6668251947	-7.5935991113	-7.825841486	-7.4389592467	-7.0701183936	-7.5470943729	-7.682407114	-7.7440903414	-7.46033473	-7.3937492291	-7.3794346343	-7.603375287	-6.9859920325	-7.2200901693	-6.8857140333	-7.6944133307	-7.5740497213	-7.6096103094	-8.0347258416	-6.8632966802	-7.0467528437	-8.0107352282	-7.3477787769	-7.5000785956	-7.6271249785	-7.139726059	-7.3788258617	-8.03171191	-7.5366402859	-7.5551454426	-7.9182389112	-7.3288566603	-8.0465278123	-7.6554766281	-7.4033630583	-6.9855873122	-7.0313521112	-8.3279409768	-7.7520994162	-7.0747086201	-6.9366121108	-7.6286899853	-7.1054827007
38_AT	71	38	AT	High	N	2	-7.5842385438	-7.5108245348	-7.8832059465	-7.7376246448	-8.0207630882	-7.4163002919	-7.4394703134	-7.7572254277	-7.4913655374	-7.6720976189	-7.5683385664	-7.95739595	-7.6280351838	-7.6560445208	-6.9971790274	-7.3376875412	-7.3980662329	-7.5605235293	-8.1687068104	-7.7100294055	-7.4328965789	-7.9509967221	-7.8394246487	-7.3556460536	-7.7079147828	-6.567216942	-7.468548591	-7.4528138411	-5.0818110364	-7.6951692792	-8.0488186431	-7.4678801394	-7.6987574675	-7.7091224888	-7.5828707505	-7.2016800036	-7.8979961334	-8.7767634096	-7.520613794	-7.1802863667	-7.3710638603	-6.2970083769	-7.1046987347
39_C	73	39	C	High	N	2	-7.5934286422	-7.6609315937	-7.9663965407	-7.7629073331	-7.0676864631	-7.0766269242	-7.1614960954	-7.4714520895	-8.0421621106	-7.7563177779	-7.5710935258	-8.0388128597	-7.1085246878	-7.989404919	-7.6514073564	-7.9182076761	-8.070251139	-7.7599054921	-8.235774071	-8.2258583835	-7.5778212866	-8.0698207346	-7.6321234125	-7.4055269388	-8.2240769748	-7.2794154644	-7.7989543787	-8.5064590484	-8.3101046458	-7.8974988354	-7.8468710406	-7.2445824313	-7.9229460792	-8.0097350283	-7.4607479028	-6.9827534655	-6.9363735906	-7.9011772651	-7.4601689876	-7.1854512619	-7.2450338328	-7.9477640327	-7.3476200899
40_B/1	75	40	B/1	High	N	2	-7.7502904517	-7.8999153719	-7.8880646176	-7.6261311317	-7.1253550653	-8.0709877562	-8.0824896975	-7.4909560712	-7.8731683777	-7.7833427833	-7.6279803785	-8.0074560462	-7.8776743564	-7.1674970919	-7.8530559954	-8.0261309663	-7.3957217638	-7.9191076404	-8.0114433327	-7.54488612	-7.407913532	-8.2647552812	-7.2971036822	-7.9558749272	-8.1347910249	-7.3646495503	-7.7809802404	-8.275517627	-8.0892491288	-7.5458144181	-7.3489049567	-7.302585202	-7.5314936909	-8.0218318186	-7.6698963765	-7.4370593004	-7.3479595797	-6.5015220355	-7.4825982305	-7.308378005	-7.1397340133	-7.8368661904	-7.2531150684
41_A	76	41	A	Low	N	2	-7.2126722832	-7.5770338882	-7.6589992397	-7.690974195	-7.1117646382	-7.4656680351	-7.719165075	-7.2213549766	-7.4474878973	-7.4254342566	-7.6648991499	-7.6575596118	-7.628787271	-7.1569181927	-7.2379185215	-7.6728634809	-7.6300963776	-7.7091652597	-7.8470614625	-7.6236561786	-7.2432121835	-8.0911533586	-7.5956832875	-7.7164230462	-7.930672134	-6.9821909061	-7.5696187442	-7.5077885195	-7.926303898	-7.6638660764	-7.1498388253	-7.7923493266	-7.4352538468	-7.7953987749	-7.0181155843	-6.8999909338	-6.9467642095	-8.3563392237	-7.6223882449	-7.3531330458	-7.4534048788	-7.4667286125	-7.0166154685
41_C	77	41	C	Low	N	2	-7.3057833171	-7.5568908764	-7.3792835596	-7.7113195466	-7.04761717	-7.5082739135	-7.6023005413	-7.3334440623	-7.4900150038	-7.3407527321	-7.7477612198	-7.5723089619	-7.6942165349	-7.1439175353	-7.2673297426	-7.5604088674	-7.5916831936	-7.2830483549	-7.8333129033	-7.5859281114	-7.4888442287	-8.0918851699	-7.4752513939	-7.5714938705	-7.7517591507	-7.1693672867	-7.8509308353	-7.1720033711	-7.68812723	-7.753063061	-6.8923424435	-8.4223442064	-7.4288630424	-7.539240507	-7.1176866372	-7.2101430292	-7.1174768318	-8.30748511	-7.6166206524	-7.4177626316	-7.6483069244	-7.7301610219	-7.3510270367
43_C	79	43	C	Low	N	2	-7.395463543	-7.8817466451	-7.4402591573	-7.5036468028	-7.1633516673	-7.071585494	-7.1827433744	-7.187337121	-7.6848093817	-7.6832649934	-7.7082743751	-7.6308058237	-7.7663765305	-8.0730638925	-7.6704194012	-8.0031948807	-8.0232048639	-7.8648141669	-7.8751657212	-7.727704189	-7.9094394026	-8.1536278224	-7.7098965571	-7.9734713463	-7.9750433712	-7.1946422851	-7.7776392353	-7.7624617695	-7.5278607661	-7.3177676612	-6.8769991662	-8.6204430638	-7.36970216	-7.440989628	-7.2835218233	-7.5093320477	-7.0235058342	-6.5726353992	-7.523436554	-7.2974850827	-8.1405448346	-7.492231905	-7.3465116726
43_E	80	43	E	Low	N	2	-7.1447792722	-7.3626847322	-7.3492530617	-7.2091132604	-6.5541739901	-7.7661759763	-7.6437939991	-6.903106034	-7.1253070421	-7.3795434782	-7.3517646421	-7.0902775632	-7.3333502962	-7.5299216978	-7.0878651944	-7.4964115601	-7.4306908286	-7.4592035475	-7.4357171265	-7.2049281417	-7.3923541887	-7.8726001382	-7.6300558957	-7.6101346195	-7.4217846718	-6.8093693256	-7.3742687029	-7.3683755258	-6.4939985971	-7.0205472353	-7.5581037986	-8.1055959494	-7.3966632513	-7.4627600533	-7.0222078217	-7.2923679282	-7.4673334295	-8.0833914269	-7.3531671444	-7.0330279434	-7.6293934635	-7.4041209849	-7.5832311692
45_E	84	45	E	High	N	2	-7.525947569	-7.8819612419	-7.5044560927	-7.7388079363	-8.1815757787	-7.4267620614	-7.5180264411	-7.2519979836	-7.6868831753	-7.9827582914	-7.831903453	-7.7110956297	-7.8158210495	-8.3355831619	-7.8730267032	-7.9295964329	-8.0980636001	-7.8183696983	-7.8618103067	-6.9751100831	-7.7842686455	-8.0694272206	-7.9510247474	-8.1591057138	-7.7925807191	-7.4261481228	-7.8885288797	-7.903513782	-7.8428245227	-7.4839938261	-7.1050888096	-8.9554276235	-6.4895337754	-7.2668813079	-6.7258151564	-7.2672519155	-6.9479763035	-6.4326939764	-7.5207715439	-7.13265583	-7.8601653294	-7.5720912754	-7.4809802477
46_E	86	46	E	High	N	2	-7.6474346819	-7.6924926468	-7.4650975284	-7.3651217111	-8.2070187056	-7.3165525376	-7.2641518741	-6.8246828047	-7.9704438849	-7.9674116251	-8.1078200512	-7.6928865779	-7.6675206443	-8.2631240501	-7.616644836	-7.8298530529	-7.9327903312	-7.6686938141	-7.781082521	-7.4657468186	-7.9485941572	-7.7526492397	-7.874598077	-7.7738324935	-8.0258549824	-7.3577180888	-7.9112771422	-7.8427130547	-7.1701234622	-7.5761261356	-7.4906995038	-8.651276352	-6.5867246044	-6.6511137217	-6.8530574032	-6.9956580233	-7.1932888256	-7.9978134304	-7.0511107742	-7.0907064312	-7.4731686299	-6.834260833	-7.3706940944
46_H	87	46	H	High	N	2	-7.8753605189	-8.0341882608	-7.4493212605	-7.7495247714	-7.8415269409	-7.6573500537	-7.4651766262	-6.8656265592	-7.8170058629	-8.2989489357	-7.9166521011	-7.8568791823	-7.9692208453	-8.4202194317	-7.9061386222	-8.1453836406	-8.001951392	-7.8845159122	-7.8435709726	-7.6318976329	-8.2213788479	-7.5257771848	-7.9890776284	-7.9243464359	-8.2572824836	-7.6566389963	-7.9045811358	-7.939391031	-6.6375384543	-7.8964459633	-7.6299572116	-8.1041788839	-6.6017081168	-6.3785738104	-7.2390587264	-7.6348096126	-7.4804773407	-8.4775955775	-7.2202745364	-7.3475544972	-7.9690123985	-6.7441453905	-7.3380857851
47_F	89	47	F	High	N	2	-6.8559331896	-7.2747374467	-7.3756164027	-7.3564432729	-7.2323822673	-7.413476433	-7.5764601189	-7.1031507859	-7.4644752078	-7.4481107223	-7.3066372445	-7.2927148034	-7.3459645565	-8.1747052778	-7.4535975657	-7.2715214899	-7.7154459738	-7.4944641796	-7.5423076615	-6.9138220249	-7.7980988827	-7.6835486596	-7.5025696791	-7.7890904729	-7.8694241926	-7.3663028325	-7.8692823753	-7.7479374512	-7.6622226186	-7.1959637961	-7.3527351418	-8.1408202719	-7.6396700052	-7.0538148802	-6.4515976091	-6.9336523708	-6.6007806749	-7.7682478999	-7.3482394862	-6.8669535982	-7.5991817964	-7.3115979733	-7.0598298048
48_F	90	48	F	High	N	2	-7.632894536	-7.5864482322	-7.4073345889	-7.2562399168	-7.0331495911	-8.1446302047	-8.0443111444	-7.1925052195	-7.938256273	-7.2840231535	-7.0979699387	-7.3298379935	-7.5437254593	-8.0156474016	-7.3693468532	-7.6839224208	-7.6869527133	-7.607414171	-7.6745370016	-7.3163623543	-7.6808645911	-8.042968323	-8.0015162299	-7.7477073721	-8.1174585347	-6.7997798368	-7.7816513493	-7.5435093516	-6.3229145088	-7.3789751022	-7.5963368569	-7.9129551353	-7.3873305301	-7.4210307045	-6.6015401827	-7.540195751	-7.7002833685	-8.3238176614	-7.3278005852	-6.8630782153	-7.385468937	-7.196922744	-7.4118948107
50_E	92	50	E	High	N	2	-7.5641350729	-7.9551659277	-7.3217514655	-7.7892704339	-7.4725490936	-7.2794222503	-7.400967333	-7.1998817436	-7.7879128864	-8.0073021329	-7.9790166977	-7.8378435875	-7.8678765551	-8.1236938581	-7.7643501535	-8.0860569372	-7.7204645878	-8.1170355095	-8.0615597935	-7.5202256946	-8.0709902521	-8.1347571243	-8.0264558444	-8.1176113093	-7.8456054968	-7.2118955851	-7.8142606069	-7.8041702894	-7.2972035008	-7.3938300246	-7.0021643681	-8.4988050494	-7.3553920609	-7.11122219	-6.9268953194	-7.8552272754	-7.0560500268	-8.4362152207	-7.4621549755	-7.231725637	-7.7686820542	-7.5104567737	-7.4142634242
50_H	93	50	H	Low	N	2	-7.2295636853	-7.6294747373	-7.1736980424	-7.6227955536	-7.1076637175	-7.2107775775	-7.3472099563	-6.9513939674	-7.6525142872	-7.577838885	-7.5268700547	-7.4870840625	-7.5917636168	-7.9398317724	-7.3599082715	-7.8389842045	-7.3241255823	-7.8750292597	-7.8787859925	-7.5015251119	-7.6900743162	-8.0589913673	-7.6407774751	-7.8664862376	-7.3642788232	-6.8818508687	-7.6331821452	-7.4057841465	-6.6382468578	-7.6260994468	-7.2553597114	-8.7917622787	-7.6825108733	-7.5257433986	-6.7579576333	-7.0546787509	-6.9734909976	-8.1099854178	-7.4563396749	-7.0254414213	-6.6903548762	-7.4162822099	-7.2568692933
1_F1/3	1	1	F1/3	Low	Y	3	-8.0029954621	-6.7234029919	-7.2527337604	-7.2249778024	-6.6971487775	-6.29922527	-6.403924531	-5.2837060673	-6.2599521834	-6.647978929	-6.7111965554	-5.9287028495	-5.9126880686	-6.145629981	-5.594196607	-5.5751110916	-6.1332937609	-6.9816964535	-6.4331935518	-7.1177589816	-6.7009078544	-6.8150161299	-7.6755313695	-7.2082092717	-6.2248896636	-6.0669517569	-7.1997891105	-6.4537904605	-7.2822794702	-7.09715959	-7.2259001855	-7.6142727017	-6.9364674633	-8.0625936915	-8.4339864293	-7.2522387518	-7.7510544825	-7.9702704342	-7.7671832829	-7.798859996	-8.2554779475	-7.8630046177	-7.7138737519
1_F2/3	2	1	F2/3	Mixed	Y	3	-6.9640702293	-7.1198643994	-7.5700937387	-7.6732400172	-7.3680304727	-6.8086738389	-6.8166027992	-6.7306282691	-7.6159220082	-7.0680258732	-7.1411233603	-6.7803008083	-6.4075995066	-6.6153464186	-6.4855038935	-6.5578056341	-6.6086777074	-7.3867226867	-6.5562046883	-7.6980435026	-6.9547043817	-7.1602927949	-7.4948031157	-7.5092799531	-6.6739418123	-5.882293069	-7.1543881772	-6.0899694807	-7.3661582109	-6.9608327619	-7.6998837393	-7.8174716677	-7.3735694925	-8.2922691647	-9.3688247204	-7.8302845725	-8.1736354586	-8.6051997261	-8.0876354571	-7.5914701891	-8.6547910124	-8.3794347845	-7.790264934
2_A2/8	3	2	A2/8	High	Y	3	-6.8612431968	-7.3603367652	-6.3475352546	-7.5954462819	-7.2012393406	-7.2042765516	-7.1814302264	-6.9678525447	-7.6816753091	-6.9048729425	-6.9967277307	-7.120991882	-7.5376450173	-5.8615389564	-7.5455998588	-7.5781274289	-5.8830780602	-7.2993047009	-7.1275623122	-7.6106947275	-6.5805837622	-6.3508023315	-7.2764713101	-7.2800711042	-6.5520346337	-7.6564627115	-6.7875139863	-6.7097142407	-7.1778733317	-7.6513157866	-7.5019058703	-7.8535242148	-7.4487281011	-7.8237344675	-9.2490202602	-8.2595913294	-8.1396534578	-7.441548251	-8.1661908429	-7.6893801109	-8.4023831335	-7.9397225436	-7.5236617542
3_J4/4	5	3	J4/4	High	Y	3	-6.9182705918	-7.4606303513	-7.4117238244	-7.4380924628	-8.012363382	-7.4910353331	-7.5139854984	-7.3869677451	-7.393077997	-7.6520521704	-7.7935022172	-7.4006096283	-7.4090778169	-7.3042363935	-7.3701911638	-7.5078184467	-7.620192412	-7.3906282399	-7.4325482987	-7.3734602916	-7.8050146385	-7.7399217023	-7.0160397802	-7.2731138013	-7.5036040925	-7.7326132455	-7.9535582299	-7.4159598339	-7.2406977393	-7.2094033862	-7.3867770481	-7.4432541928	-6.8628228458	-7.5038027878	-8.1749376331	-7.9340555877	-7.4151012248	-7.6969105524	-7.6781800257	-7.4105846433	-8.3686386568	-7.9542436173	-7.8406017632
3_H1	6	3	H1	Low	Y	3	-6.8924898289	-7.3793529415	-7.2600288845	-7.1243079079	-7.633228901	-7.3870367161	-7.3382697169	-7.3450516789	-7.1107050599	-7.3794450983	-7.2200891188	-7.2420269264	-7.0782870635	-7.1464697699	-7.0180207275	-7.307088855	-7.375568769	-7.2254170501	-7.104826479	-7.2543867499	-6.7677895244	-7.5059231543	-7.4973341717	-7.1485230579	-7.1080666431	-7.3926897499	-7.4072730512	-6.9144318375	-7.0424578644	-6.8619912501	-7.130162736	-7.2712374593	-6.9786246495	-7.2872491256	-8.7946474969	-9.0801109272	-7.9620927552	-8.3926256352	-7.4807692602	-7.4186882904	-6.9557713525	-7.7620264633	-7.688097348
3_H4/4	7	3	H4/4	Mixed	Y	3	-7.4760355746	-7.3887809578	-7.4548587965	-7.2649951986	-7.2933993384	-7.3880748573	-7.3706979661	-7.3231915454	-7.5060997576	-7.6583716271	-7.3417814322	-7.2954407523	-7.2452275541	-7.065451488	-7.2757539381	-7.4738505078	-7.6579957989	-7.4657046649	-7.2775158155	-7.016110907	-7.3044532594	-7.3158654127	-7.6159039657	-7.3390609515	-6.8798883432	-7.5461477388	-7.4804193065	-7.3751455144	-7.2890922926	-7.2548632588	-7.4013188885	-7.6016059202	-7.4707649135	-7.5689542862	-8.684244107	-8.5513092201	-8.0221270637	-8.9542092921	-7.7429005608	-7.7483575734	-7.6286276155	-8.2982021251	-7.8775142025
4_A2	8	4	A2	High	Y	3	-7.2498077635	-7.3969887796	-7.2741444096	-7.262502655	-6.8800061973	-6.8298493604	-6.8979156026	-7.2952451324	-7.5245495203	-7.2827198458	-7.2832667393	-7.1183640689	-7.3196677169	-6.7131936809	-7.3451180332	-7.183690827	-7.3423872368	-7.4456868843	-7.2854917489	-6.2961712394	-7.2173945623	-7.5766981991	-7.6336419157	-7.3723480095	-6.8901928109	-7.4240927141	-7.4389704021	-6.8506412046	-7.2192960788	-7.2233765269	-7.5866715652	-7.5600194772	-7.4206489787	-8.143300956	-8.1762426765	-8.8816607563	-7.952934665	-9.0087687578	-7.7205464658	-7.7941649008	-8.0356329614	-7.8313636846	-7.8875244237
4_A7	9	4	A7	High	Y	3	-7.3862256389	-7.4523934823	-7.2740078529	-7.4324788771	-7.1126078018	-7.2076664907	-7.0673326089	-7.5486689865	-7.5836876978	-7.6156197717	-8.0319128733	-7.183453892	-7.1860924296	-6.7940058238	-7.4013383635	-7.4258420721	-7.2118933363	-7.3533094014	-7.2500358335	-6.7743791488	-7.9801922214	-7.5703109395	-7.773158908	-7.431486187	-7.3240873012	-7.0269521729	-7.5246414476	-6.918519022	-7.2584655371	-7.7060251716	-7.5426530227	-7.2200893531	-7.2082328542	-7.6364036361	-8.4474781028	-8.4155451169	-7.7059429011	-9.3080912024	-7.235799762	-7.497933849	-7.6461838542	-7.9727795422	-7.6430948619
6_A7	13	6	A7	High	Y	3	-7.1776614125	-7.3770747472	-7.0876956352	-7.2588792595	-7.300931587	-7.2688723845	-7.16644811	-7.296342768	-7.1745646951	-7.3619181473	-7.2323027934	-7.0983148031	-7.1549166973	-7.111112382	-7.1277690304	-7.0871845466	-7.1345813608	-7.3502985504	-7.1878487432	-6.7978971206	-7.4500860329	-6.8290363519	-7.564926507	-7.1664495548	-7.5450848176	-7.3426343522	-7.3429353617	-7.1386077589	-7.247605903	-7.2081158313	-6.947964081	-7.4196788158	-7.0595813048	-7.2840922999	-8.2072172522	-7.9174464943	-7.6998669061	-7.8502584433	-7.6590163928	-7.3981645914	-7.702690251	-7.5149956572	-7.6928393653
6_A4/16	14	6	A4/16	Low	Y	3	-7.0387479791	-7.5015173024	-7.4224767457	-7.4013297694	-7.1192144063	-7.579493217	-7.5265525342	-7.6194322153	-7.6402221126	-7.0929538716	-7.5088843641	-7.3541326008	-7.4398482294	-7.4267587764	-7.4066986143	-7.3702997801	-7.33891426	-7.5599699908	-7.4571683841	-7.139632162	-7.4479082373	-7.3761193876	-7.8263240675	-7.3723757147	-7.508818387	-7.5845043891	-7.7087760544	-6.7624993732	-7.2853253236	-7.0897684945	-7.3002007017	-7.8246676516	-7.3514276237	-7.7482100864	-8.6184101382	-7.9300127503	-7.9526612796	-7.6881713459	-7.728036035	-7.4167677624	-7.6090915319	-7.8604869438	-7.5787529997
6_A5	15	6	A5	Mixed	Y	3	-7.2016863806	-7.4365467778	-7.5356439107	-7.5860403752	-7.1899188274	-7.5457956513	-7.4663048438	-7.5426169532	-7.5679286875	-7.3723356701	-7.7534258853	-7.3026988978	-7.4644932294	-7.6057277465	-7.4617293347	-7.440519374	-7.2721818927	-7.446705207	-7.4537265897	-6.1475419766	-7.8475014086	-7.3437358499	-7.5727959995	-7.4528529922	-7.5242341272	-7.5611350102	-7.7416652493	-6.7183198325	-7.3440831154	-7.4971190124	-7.3082346856	-7.5943523767	-7.311346855	-7.5798119922	-8.362968051	-7.4397500612	-7.7326474338	-7.7092535581	-7.5794291458	-7.2785097508	-7.6711926552	-7.7832877417	-7.5598786193
7_B1/3	17	7	B1/3	High	Y	3	-7.6233325556	-7.3394100822	-7.5867049127	-7.4501431703	-7.2786448452	-7.534195871	-7.6022451059	-7.6314510048	-7.5699313677	-7.138423648	-7.6661019565	-7.3724304458	-7.3704991594	-7.4271489687	-7.304345015	-7.3384739336	-7.165048932	-7.36246813	-7.4377994858	-7.60449496	-6.9965584504	-7.7208552626	-7.4920492869	-7.2890394949	-7.6097846496	-7.5446963444	-7.585046934	-6.9176852944	-7.4836404422	-7.5363789391	-7.2669777582	-7.8397322777	-7.3955329799	-7.6448790355	-8.4853814696	-7.6700155721	-7.5304221017	-6.620432642	-7.6070247932	-7.5786334642	-7.3351799539	-7.210493349	-7.5125081074
8_A3	18	8	A3	Mixed	Y	3	-7.168403001	-7.2927162933	-7.0731316279	-7.4204298027	-7.2613740885	-7.6127855848	-7.4617357941	-7.4385158471	-7.3685309018	-7.3532336633	-7.4002695908	-7.0536770952	-7.2778929125	-7.0659277886	-7.2520516084	-7.3431559257	-7.362053822	-7.2772837952	-7.3370638849	-7.5896709566	-7.3535385473	-7.4496268153	-7.5208192582	-7.1640687174	-7.4617629067	-7.3651973693	-7.5710809152	-7.2755862302	-7.0984183438	-6.8939743514	-7.4408986725	-7.5012353162	-7.2164571897	-7.6644364016	-8.2928497046	-7.1969729263	-7.3258866542	-8.2424292197	-7.3762685597	-7.5945759767	-7.9895398543	-7.1264026773	-7.6528187341
9_A1	19	9	A1	High	Y	3	-7.5695658712	-7.3462557198	-7.5583458718	-7.5912242625	-7.4561915329	-7.6497796027	-7.560629918	-7.5782027385	-7.633825559	-7.5495079974	-8.0058566077	-7.3875939436	-7.4723652745	-7.5531536507	-7.5033905915	-7.2482369997	-7.5010986508	-7.3870007117	-7.4847144068	-7.7258843206	-7.5926685819	-6.9103906282	-7.6842356687	-7.4112063142	-7.0944648627	-7.280795845	-7.3598790755	-7.1902302597	-7.3159078885	-7.5939000772	-7.4577786543	-7.2133390248	-7.4318905719	-7.4792230126	-8.2215851882	-6.7704299508	-7.3753056827	-7.5587896432	-7.3356857032	-7.3170081398	-7.7647151854	-7.805377029	-7.452367563
9_A6	20	9	A6	High	Y	3	-6.9748597354	-7.0144252347	-7.2690557008	-7.2099318084	-6.9922394723	-7.301283682	-7.2072573662	-7.4029668782	-7.2143311542	-7.0108582821	-7.1925991588	-6.8563009163	-7.0563586394	-7.0440760679	-7.1609100559	-7.0123515347	-6.9672898008	-7.0664575489	-7.1184981747	-7.440169761	-7.0698907648	-7.0910103662	-7.1558100816	-6.9401650717	-7.2968768376	-6.93553817	-7.4862746515	-6.7713090072	-7.0613160205	-7.4117757366	-7.096824084	-7.4682782531	-7.2166867034	-7.4382021057	-7.8726191257	-7.8833754892	-7.4248374561	-7.7861177737	-7.6021416396	-7.5356259557	-7.5770446086	-7.7184519529	-7.391042959
9_A8	21	9	A8	Low	Y	3	-7.0861154325	-7.2535840619	-7.3871941619	-7.3479341277	-7.1160300746	-7.3779204808	-7.0947878392	-7.4587330125	-7.3014050986	-7.7564476039	-7.7422516011	-7.2775941791	-7.2114523963	-7.5046124162	-7.2815329043	-7.2179321029	-7.4319032462	-7.2306790803	-7.2100803584	-7.5025007232	-7.7403521799	-6.6291234251	-7.0808646405	-7.1470037257	-7.7370152527	-7.1925056048	-7.7694307857	-7.3266108496	-7.1645854993	-7.1539062806	-7.2731713873	-7.6136357459	-7.138849757	-7.3327129258	-8.319569264	-7.4184998134	-7.1990586027	-7.7357367365	-7.5576663048	-7.596693086	-7.7852210596	-7.8773458163	-7.5491725187
11_A1	24	11	A1	Low	Y	3	-7.4069604578	-7.1086951817	-7.1824320064	-7.0954217169	-7.5750900158	-7.4275712912	-6.9723824787	-7.391565318	-6.9410840944	-7.4533537752	-7.3973388283	-7.3594509582	-7.0481954015	-7.1714799689	-7.0704227004	-6.6840067893	-7.358546812	-7.1075915578	-7.0509309821	-7.3138946199	-7.3127979021	-6.687709843	-7.1984722766	-6.9770670386	-7.4402242144	-7.3263821047	-7.5235621478	-7.3187413708	-7.0353564148	-6.4993702602	-6.9722056051	-7.1579634931	-7.1274240559	-6.9212814345	-7.2209196188	-7.5701962652	-7.1697249627	-8.8377523507	-7.0779284711	-7.4384685388	-8.0467608798	-7.5426101193	-7.4918042125
11_A7/8	25	11	A7/8	Low	Y	3	-6.9216861217	-7.2882451277	-7.0815957082	-6.7552972535	-7.3353356856	-7.2663665721	-7.1482797687	-7.1528317396	-6.9136317354	-7.6325775406	-7.7191211384	-7.298315562	-6.8400901606	-7.4880384206	-6.8436608332	-6.670420079	-7.2396096005	-6.892991442	-6.8758312342	-7.1240300326	-7.633049081	-7.239554413	-7.0661887293	-6.8625160067	-7.4482113345	-7.1454366825	-7.7189569092	-7.2380768622	-6.850342526	-6.3060286673	-6.7631060737	-7.1306829323	-6.9334642315	-7.6808292474	-7.9550449872	-8.3287633805	-7.6758988093	-8.3114903521	-7.4830519199	-8.2715398413	-7.8199990126	-7.6694683378	-7.8166189466
12_A3	27	12	A3	High	Y	3	-7.6583441171	-7.8503128734	-6.1885240872	-7.6089780103	-7.517030268	-7.8420171575	-7.5709092981	-7.6751211032	-7.1728248072	-7.7387362997	-7.6133310977	-7.3865755674	-7.5329706746	-7.405116951	-7.5866939746	-7.7528027349	-8.0601869582	-7.4764038255	-7.1693667958	-7.6200380803	-7.6297947084	-7.7037212201	-7.6272266928	-7.5192170044	-7.7887029975	-7.7754198037	-7.9740350913	-7.0616895607	-7.5384354349	-7.0697905627	-7.4022402314	-6.9934366746	-6.1655784123	-6.7588896103	-7.5972853758	-7.6456361925	-7.4450771321	-6.4023208603	-6.7916156205	-7.2723368431	-7.4475897465	-6.9333713347	-7.2870628366
13_A7/21	28	13	A7/21	High	Y	3	-7.5455323562	-7.561539461	-7.6103266057	-7.4944727859	-7.4172891791	-7.4775173096	-7.4479092483	-7.6476102767	-7.4676734729	-8.0186442525	-7.883132781	-7.3728513268	-7.3509636129	-8.1203912839	-7.5098552046	-7.5635666421	-7.9724302621	-7.4519322863	-7.3944789392	-7.6732586604	-8.4087452603	-7.7709541376	-7.5513149471	-7.2553881014	-7.6721639189	-7.1347222754	-8.0891794839	-7.5645322442	-7.4707224832	-6.2408876766	-7.4530337877	-7.3037697989	-7.4567707952	-7.1549263463	-7.5348237881	-7.2969070719	-7.2905408767	-7.2930800723	-7.1203352368	-7.3684889505	-7.5569803873	-7.1221186983	-7.4782743157
13_A3/21	29	13	A3/21	Low	Y	3	-7.5520519882	-7.8320086097	-7.1820478617	-7.7672890238	-7.7120012963	-7.656485042	-7.190617067	-8.0819897856	-7.4908773637	-7.7329011419	-7.6549105959	-7.7847542073	-7.7770113305	-7.4046412264	-7.8789252617	-8.0004896229	-8.2001082247	-7.447146557	-7.5661510696	-8.0308716334	-7.7785172034	-7.2043564641	-7.5435859979	-7.4352029068	-7.6801768762	-7.642332112	-7.9312803967	-7.6257014054	-7.6632631141	-7.5733004282	-6.2475815603	-7.6253818316	-5.9821500926	-5.8427262431	-7.3967767842	-7.6986065318	-6.2012509768	-7.1060079407	-5.2183324066	-7.5451094445	-7.5926838979	-5.9875427876	-7.0314112583
13_A14	30	13	A14	Low	Y	3	-7.4826553197	-7.6232366667	-7.6063563376	-7.6709913138	-8.1893778506	-7.6836471063	-7.6986546678	-7.8278229662	-7.3549666108	-7.8843459865	-7.8891960153	-7.7123380294	-7.6785714099	-7.8666938318	-7.7520626317	-7.8376000673	-8.0127510688	-7.6026953382	-7.6239163767	-7.8677501484	-7.9899256515	-7.495517055	-7.8167870193	-7.5876599194	-8.2948396037	-7.6759262677	-8.2671904086	-7.9907703413	-7.3030209665	-7.4108169879	-7.6727503112	-7.7551406871	-7.7659635177	-7.618266052	-7.7707637755	-7.605762484	-6.388644768	-6.9672657732	-7.5249086361	-7.6397997524	-7.5098998715	-7.8111689006	-7.643190391
14_A1	32	14	A1	High	Y	3	-7.2838506406	-7.2692168481	-7.6167236025	-7.3459909412	-7.5184071205	-6.8718421612	-7.0198360032	-7.6370325787	-7.1730503284	-7.5700025253	-7.5891993005	-7.4302276046	-7.393766842	-7.9425774917	-7.4539867888	-7.4409143849	-7.6973728112	-7.3705823898	-7.4488740003	-7.5736603748	-7.9016974302	-7.1999649716	-7.3876520106	-7.124372069	-8.1651537165	-7.6908956405	-8.0239777838	-7.7943728115	-7.3532446563	-7.6838836117	-7.2810007808	-7.3841269779	-7.4547894503	-7.6856705592	-7.5949645009	-7.1976700768	-7.419551151	-6.5430481901	-7.5154096992	-7.4553882085	-7.3597015575	-7.4921969602	-7.1821766949
14_A4	33	14	A4	Low	Y	3	-7.4249645303	-7.4088572417	-7.4924159346	-7.4554431176	-7.8796376013	-6.7521536468	-7.0568308873	-7.6210033302	-7.0937818127	-7.9055392321	-7.5544268668	-7.3101221546	-7.4456506113	-7.9592482241	-7.5229170677	-7.5720585659	-7.8211395689	-7.3790203681	-7.4160919068	-7.6644433357	-8.4235469121	-7.1184430305	-7.3733553098	-7.308755182	-8.2497717589	-7.7704988906	-8.117589855	-7.9103344328	-7.4855838354	-7.4862751051	-7.3522420633	-7.5872151545	-7.3831439743	-7.5682091431	-7.545989874	-7.0055317615	-7.1934998212	-7.1146243831	-7.42724606	-7.3108654082	-7.4736045557	-7.2322836841	-7.2327089451
15_A3	35	15	A3	Low	Y	3	-7.5449614365	-7.4765149228	-7.4290358884	-7.6528174617	-8.025903496	-7.516763216	-7.3498698161	-7.8213076251	-7.626387134	-8.0205142998	-7.8861464591	-7.6829735876	-7.528582072	-7.6045368671	-7.6306458341	-7.7004264184	-7.7613306749	-7.5084488226	-7.2454589123	-7.7497036755	-8.1089533381	-7.5297170534	-7.7572882512	-7.4191043012	-7.9437144316	-7.8909307624	-8.0467637535	-7.8696676751	-7.5062671009	-7.8654779835	-7.5114715492	-7.5690459746	-6.8209682432	-6.7854833596	-7.6168885719	-7.8693774385	-7.2292570288	-7.065398388	-6.5437932609	-7.7491674219	-7.7102620411	-6.7384102315	-7.4340371135
16_A1	37	16	A1	Low	Y	3	-7.8266317742	-7.8299801216	-7.3246579383	-7.6076579913	-7.5459476255	-7.7986892112	-7.7852792191	-7.9754334657	-7.486750091	-8.0668470649	-8.0355135333	-7.8736195277	-7.6240884212	-7.6456016614	-7.7064367497	-7.86728598	-7.8145161199	-7.6786163161	-7.5523223473	-7.8742971098	-8.1070884363	-7.8933521718	-7.771143373	-7.4517914332	-7.8589818157	-7.8630493266	-8.2697748553	-7.3948060616	-7.6295344447	-7.5241210482	-7.5002960357	-7.3461352215	-7.5304411024	-7.5828396194	-8.172939644	-7.7273775645	-6.6207767055	-7.0953767998	-7.7636758449	-7.6747396283	-7.632636904	-7.563825818	-7.6876073218
16_B2/3	38	16	B2/3	Low	Y	3	-7.4718928616	-7.6665448761	-7.3230137555	-7.4742164613	-7.6613452218	-7.5093982426	-7.4962933013	-7.6161146646	-7.3320023076	-7.7859733503	-7.7897808361	-7.464124747	-7.4538830223	-7.5007277044	-7.5312227796	-7.6788076973	-7.558100489	-7.3955006034	-7.3323183553	-7.5979301889	-8.0980942939	-7.647046649	-7.6793716024	-7.3676567925	-7.4651915234	-7.5341824773	-8.0065589197	-7.5149403572	-7.355930687	-7.7355840972	-7.3250820656	-6.8322020434	-7.5736125913	-7.6924342924	-8.1218935381	-7.7319959253	-6.2082707261	-7.5524437204	-7.6912407747	-7.494656473	-7.4625058865	-7.9134781602	-7.5394670052
17_A1/2	39	17	A1/2	Low	Y	3	-7.4738582888	-7.6702074699	-7.6633355712	-7.5798216954	-7.3609343185	-7.4291410753	-7.5728433949	-7.8651165515	-7.2966042442	-7.6711867364	-7.8388545251	-7.4930522854	-7.556455369	-7.5867814676	-7.6512508004	-7.8012821851	-7.39111087	-7.6275777673	-7.567036882	-7.7087913277	-7.4295757601	-7.8279233203	-7.4425832685	-7.3549207997	-7.5999162959	-7.5468058444	-7.8705349983	-6.9806994287	-7.4588201109	-7.8645416461	-7.5856298978	-7.4473342756	-7.7094723056	-8.0359584356	-7.7385567074	-7.9121725988	-7.8204969989	-6.6762456994	-7.6057658959	-7.5672798331	-7.1688042078	-7.917698149	-7.3650888874
17_A2/2	40	17	A2/2	Low	Y	3	-7.4172728842	-7.6274737106	-7.414310253	-7.4358269136	-6.9769700094	-7.6698816152	-7.5790245458	-7.7380100621	-7.3194714454	-7.9946059125	-8.1564576509	-7.1974788277	-7.4904043755	-7.7567940952	-7.5687338537	-7.7239888042	-7.8502175782	-7.4259287876	-7.4256770608	-7.7494889794	-8.0764038067	-7.670012603	-7.4150263495	-7.3695348599	-7.8974665277	-7.688822575	-8.0182046183	-7.535739097	-7.4327870807	-7.3585142323	-7.4813154006	-7.3580822117	-7.5318461261	-7.7410699361	-7.6881949742	-7.21742097	-7.1211883725	-7.1559356905	-7.6493577591	-7.4227625766	-7.226812434	-7.6326676985	-7.4793361132
19_A3	43	19	A3	Low	Y	3	-7.5790429027	-7.5120600579	-8.0438503474	-7.7207386287	-7.7554466105	-7.0923428529	-7.4711207807	-8.4016506677	-7.499531831	-8.2368409067	-8.0523748046	-8.0758127832	-8.091498209	-8.0361873985	-8.1952885741	-7.7125396993	-8.0078161648	-7.7377494137	-7.9485993723	-7.905167098	-7.9184966424	-7.6442038916	-7.6613123586	-7.6380221228	-8.0552875377	-7.9634597145	-7.9646914572	-7.1483573853	-8.1330165136	-8.119130715	-6.1365151934	-8.4822378143	-7.5322214441	-7.2454631814	-7.7897535824	-7.4135588575	-6.2661186375	-7.387499094	-6.8677719517	-7.5831332069	-7.8544399343	-6.8587308372	-7.3477428437
20_A1	44	20	A1	High	Y	3	-7.7748771612	-7.4732263151	-7.6795533965	-7.3352288972	-7.3475190475	-7.7435774143	-7.7475073512	-7.9044902841	-7.1244008386	-7.9551290371	-7.7618447005	-7.6356301107	-7.5508645278	-7.8489423624	-7.6601091968	-7.0659043746	-7.8631986118	-7.4483134132	-7.5250164694	-7.7401802242	-7.9992613691	-7.506726697	-7.5372775755	-7.1906022981	-7.7176243067	-7.6815694519	-8.0139925057	-7.5393038084	-7.3375284257	-7.0339467906	-7.5720807848	-7.6476439022	-7.4989709977	-7.2890545138	-7.4311001754	-7.11540684	-7.5065649658	-6.9020721694	-7.2492750815	-7.465771508	-7.8018326012	-7.0724406361	-7.4997231945
20_A3	45	20	A3	High	Y	3	-7.7897789303	-7.4906514276	-7.8095280683	-7.2326200291	-7.1776706435	-7.8794702533	-7.800231035	-8.0221885292	-6.972237253	-8.0952376021	-7.6795149082	-7.8761218682	-7.6972227915	-7.3520516435	-7.8048911071	-7.4461503673	-7.6086301367	-7.4628900338	-7.5992203034	-7.7797144132	-7.3640538137	-7.7046728624	-7.3363117797	-7.2578111895	-7.5657710233	-7.6682234794	-7.5929358599	-6.8437946364	-7.6316910542	-7.5978854523	-7.6710039459	-8.0130154866	-7.7363905681	-7.7563230932	-7.4689420207	-7.5731579676	-7.651346876	-7.2919869621	-7.7643432392	-7.8647192067	-7.8808559603	-7.4522915534	-7.6958508766
21_A2	46	21	A2	Low	Y	3	-7.4529970081	-7.4367082873	-7.2634519638	-7.174261006	-7.1918499802	-7.6413642622	-7.6163479429	-7.5571483805	-7.1310221817	-7.8416983654	-7.8448753158	-7.5563778941	-7.2452183782	-7.0046503712	-7.2725421806	-7.5213873179	-7.5179332869	-7.3047315952	-7.2847168758	-7.4857499273	-7.356564512	-7.71788354	-7.4098210755	-7.2595527988	-7.7169365196	-7.4998155189	-7.8189496628	-7.0777488046	-7.2413206032	-7.2652098144	-7.3179071262	-7.3187572238	-7.4368513892	-7.7684028361	-7.815404049	-7.7284022286	-7.9342829965	-7.2239910384	-7.7520876734	-7.7285605157	-7.7359789606	-7.3748239211	-7.6304186042
22_A4	47	22	A4	High	Y	3	-7.9233438111	-7.9320251577	-7.6159234194	-7.5880828461	-6.5740277218	-7.9451535121	-7.6401172709	-7.8374021127	-7.2514971673	-8.1902646573	-8.1092214886	-7.6718240654	-7.5069281945	-7.799770898	-7.5582711695	-7.764719559	-7.3162458832	-7.5402887125	-7.45769418	-7.5567911041	-7.9903939834	-7.8872223618	-7.6742463411	-7.4853945343	-7.9838600229	-7.0758401616	-7.7264720975	-7.150562027	-7.47148815	-7.5505290281	-7.5049928033	-7.3163362956	-7.5108141859	-7.4029185069	-7.491049593	-7.6638473117	-7.8788865608	-7.1562673906	-7.7964261387	-7.2039751058	-7.5460617148	-7.0997034539	-7.8380255099
22_A1	48	22	A1	Low	Y	3	-7.8486609953	-7.6595382333	-7.8707314618	-7.5394432279	-7.1534091301	-7.7566053289	-7.7863586853	-8.0372853961	-7.5478327846	-8.1438803754	-8.2525727643	-8.2606880205	-7.7419314753	-7.5298910628	-7.8425816198	-7.8633437395	-8.0725654481	-7.6205279607	-7.6215617939	-7.8117221221	-7.8083830143	-8.0406479381	-7.7274022832	-7.4307810459	-7.6184708695	-7.6931634733	-7.9771977435	-6.9817517747	-7.483185568	-7.6551738803	-6.9275686057	-7.5517636542	-7.4463622127	-7.2807700517	-8.1311098787	-7.584794394	-7.3323575521	-7.4354813171	-7.5188416212	-7.736489868	-8.1403215666	-7.3179960447	-7.6537398036
24_A1	50	24	A1	High	Y	3	-7.5032523556	-7.4454163877	-7.3752222139	-7.0634036542	-6.8210748023	-7.5577126274	-7.5598734909	-7.5010353452	-6.7894569273	-7.991414028	-7.6363883515	-7.5375480306	-7.1654955169	-7.4687780219	-7.1959704914	-7.321636696	-7.5636809487	-7.3013262358	-7.1889120419	-7.3495448098	-7.6507424756	-7.5885547954	-7.426015345	-7.2285783409	-7.9263655264	-7.4603050898	-7.8839520178	-7.3899710441	-7.0372758889	-7.397363798	-6.9409963133	-7.0001643836	-7.1721900065	-7.9936617198	-7.2548365622	-7.0722776865	-7.7436280872	-8.9477668599	-7.6368831851	-7.5767588097	-7.9088851762	-7.6460343771	-7.7515861912
24_A3	51	24	A3	Low	Y	3	-7.4272238437	-7.2690474413	-7.1532101397	-7.2994760447	-8.092887507	-7.4935181469	-7.2607368705	-7.5372315389	-7.4389301415	-7.3337160104	-7.0588795384	-7.4946301825	-7.3342235663	-7.0432260741	-7.3974429386	-6.6947946373	-7.3842335293	-7.5034743641	-7.396498909	-7.5167541679	-7.1419915075	-7.1826632743	-7.3914708922	-7.2753568569	-7.938717151	-7.6321288513	-7.3679243321	-7.9166306072	-7.3566303459	-7.2379468456	-7.1638263836	-7.675322123	-7.1446019023	-7.3116306418	-6.8952194295	-7.0693247182	-7.617996232	-9.3357513457	-7.382591481	-7.7692636637	-7.6264048553	-7.3247249021	-7.2568650242
25_A2/2	52	25	A2/2	High	Y	3	-7.6575448159	-7.2021687088	-7.6228459633	-7.2391469538	-7.9606850627	-7.715712536	-7.5827472538	-7.3733961124	-7.761203192	-7.4846593996	-7.2267301669	-7.5850286733	-7.4286485724	-7.3900051769	-7.5510918273	-7.1906753694	-7.4531891426	-7.6694427582	-7.6552072586	-7.5089916427	-7.004029393	-7.5772613095	-7.6246837179	-7.7873704931	-7.5531148771	-7.9031920822	-7.3342751252	-7.4855453675	-7.4350445552	-7.0848668732	-7.7107738109	-8.0355596221	-7.118487372	-6.6224216533	-7.1216821388	-6.9268050422	-7.0172580751	-7.1091459003	-6.5646161043	-7.3842327952	-7.2316800827	-6.6867137799	-7.156165673
27_A3	55	27	A3	Mixed	Y	3	-7.8138490328	-7.9667033087	-6.9100762378	-7.6026415923	-8.2646432535	-7.8215623355	-7.5391963601	-8.0659078558	-7.5488955898	-7.628963461	-7.5304318654	-8.0328449321	-7.7851896534	-6.9440266304	-7.8152453914	-7.9551182119	-7.3915517362	-7.8104145728	-7.5652869077	-7.8362156102	-7.1028492445	-7.5575918429	-7.7659552759	-7.6479307575	-7.9145750672	-8.0131312791	-7.2051626194	-7.6282789094	-7.7439488731	-7.1588925287	-7.756965931	-8.5572941681	-7.5832148086	-6.5729788253	-7.20602605	-7.7673096078	-7.7721896918	-8.6190225578	-6.5963945763	-7.7472426699	-7.4268759005	-6.6465158006	-7.163741085
54_C	56	54	C	Low	N	3	-7.8619857898	-7.818732523	-7.7732232291	-7.9859171713	-8.730675918	-7.7114796829	-7.7366113216	-7.0874123968	-7.9464763048	-8.0713813896	-7.7318141577	-8.3522207336	-7.7624641487	-7.5424612129	-7.0385693171	-7.9871742559	-8.0783069299	-7.7797980256	-7.7226354832	-7.2042779319	-7.8077279101	-7.6308583688	-7.3833316702	-7.9555107075	-8.2269532269	-7.7039830792	-7.6176721958	-8.2914103991	-7.8941279721	-7.5361458941	-8.146283398	-8.0535899313	-7.3273053405	-7.1213863591	-7.6880055977	-7.6286239126	-6.8008194485	-7.080512683	-7.2735345194	-7.7791683883	-7.754374069	-7.4832357883	-7.5790577891
28_B/2	57	28	B/2	Low	N	3	-7.4136891576	-7.3454133663	-7.5066764114	-7.2599803801	-8.1314064819	-7.3255620432	-7.3578123418	-7.6168956129	-7.1918332108	-7.4306797851	-7.1258683329	-7.7283034975	-6.7931492726	-7.4393329433	-5.5120212835	-7.3640897881	-7.573937751	-7.3803762505	-7.4025297304	-6.9711019798	-7.3083221791	-7.7408817597	-7.5757978023	-7.2831205139	-7.8706613335	-7.6450050031	-7.301295768	-8.0712182248	-7.256392023	-7.6349890423	-7.284095652	-8.171093321	-7.4241861644	-7.9642391726	-7.2069127615	-7.087789158	-7.4339858816	-8.9131706365	-7.9046401939	-7.5505942433	-7.1901441521	-7.7555046436	-7.6806175706
29_AR	58	29	AR	Low	N	3	-7.552203323	-7.5148035707	-7.7791936827	-7.4737624985	-8.4804190903	-7.455650517	-7.4487228111	-7.4917990876	-7.2763357241	-7.5302732082	-7.3679954548	-8.1163478544	-7.6837070189	-7.6795950033	-7.7676500311	-7.5003134721	-7.7993715957	-7.6514830607	-7.4815213671	-7.9228002469	-7.5135881971	-7.3310086789	-7.333150008	-7.6436798784	-7.9186892089	-7.8675998591	-7.3797618266	-8.0980417831	-7.688426038	-7.6869228492	-7.6419461564	-8.1148352555	-7.5890283184	-7.8035060222	-7.7032403317	-7.3475325208	-7.0814571026	-6.9296332578	-7.7102673263	-7.7092799096	-7.5872778622	-7.5951904941	-7.4681317264
30_AR	59	30	AR	High	N	3	-7.6655858963	-7.826419922	-7.4826003489	-7.7215048442	-8.9545125864	-7.7087746312	-7.7141934956	-7.9698666967	-7.9261388372	-7.9146024334	-7.766727843	-8.6107098581	-7.4593171068	-7.4783668096	-6.6278274088	-8.0789701564	-7.6996425385	-7.8690235659	-7.5121446368	-8.1736228883	-7.639120008	-7.8605704817	-7.4751488004	-7.4574183983	-8.046014296	-7.7654911244	-7.6151321526	-7.6304811361	-8.1933808281	-8.0129283253	-8.3006579916	-8.8516995982	-7.9528921427	-7.8784614746	-7.9836547753	-7.3264162776	-7.8306962598	-6.9358889091	-7.4605322188	-7.990469414	-8.0084644463	-7.6555048267	-7.7932090614
31_A	60	31	A	High	N	3	-7.7724183682	-7.8285157942	-7.0616296529	-7.6582919207	-8.4321660421	-7.5113356395	-7.4212483263	-7.5598928031	-7.7028338347	-7.4795404684	-7.4356041005	-8.082649312	-7.6421681408	-6.7959257077	-7.6634058546	-7.9071966013	-7.086746466	-7.645452439	-6.6698613399	-7.5277381611	-7.0615258871	-7.7279781657	-7.7612220158	-7.4692083138	-7.3488810748	-7.6239240113	-7.1537014174	-7.3147150605	-7.5643713498	-7.3594375126	-7.6647898426	-8.1101203826	-7.2136566324	-7.3616087294	-7.6046208565	-8.1547624334	-8.0423274345	-9.1078022481	-7.3774803234	-7.8185906122	-7.3817575866	-7.2909083487	-7.7938539374
31_BT	61	31	BT	High	N	3	-7.6867136852	-7.5961100858	-7.8977835689	-7.8792179327	-8.7934206819	-7.321446609	-7.2986683716	-7.7302962714	-7.8834031549	-7.7034430125	-7.6938889179	-8.1612844218	-6.7049460857	-7.8598015023	-5.6697326019	-7.8268555207	-7.7358253067	-7.6253628386	-7.8756913703	-7.391349466	-7.4860929392	-7.6311309056	-7.9062349357	-7.8071104528	-7.346844714	-6.9113057779	-7.4343653361	-7.931153144	-8.1975436251	-7.9186655153	-8.0155541475	-8.4356905871	-8.0182349487	-8.0649256392	-8.0367700132	-7.9895993323	-7.9318307026	-7.667113959	-7.8592676921	-7.8318158009	-7.744259932	-7.8565382549	-7.975185426
32_AU	62	32	AU	High	N	3	-7.9963818424	-7.2845960717	-7.7614956998	-7.2813421466	-8.4372418417	-7.2775930801	-7.3369852844	-7.6768180236	-7.8045011664	-7.295280501	-7.3158139466	-6.7721941581	-7.255020676	-7.3682699466	-7.4285132139	-6.8123109524	-7.7520525655	-7.5297358779	-7.3644701078	-7.9238113396	-7.210410156	-7.7267003863	-6.4445630607	-7.6105162555	-7.1235758253	-6.7457541515	-6.9720672504	-7.9592797571	-7.4477719496	-6.0374496868	-7.6298629089	-8.3613211651	-7.6422913848	-8.0145917758	-7.5394887974	-8.1997418739	-8.1258159262	-6.6880666382	-7.386388803	-7.6391976792	-7.7131193308	-7.8667018233	-7.4701322262
32_BT	63	32	BT	Low	N	3	-7.915865014	-7.2154280667	-7.6176613056	-7.1217449245	-8.1901301322	-7.3070885629	-7.3431301374	-7.7640677625	-7.5858532158	-7.2138553224	-7.2657601848	-7.2122618931	-7.3960024155	-7.276652597	-7.6859633022	-6.7460701093	-7.4731899341	-7.4823574818	-7.2301920936	-7.8756163672	-7.0210934455	-7.5668275757	-6.7313045173	-7.5814968931	-7.0504542614	-7.811386067	-6.9554356114	-8.0241472337	-7.6419147491	-5.7926567655	-7.5954322534	-7.9041111743	-7.6143036068	-7.9485052768	-7.4494563139	-7.9253201744	-7.9164751913	-6.8457048834	-7.5625212986	-7.6197694961	-7.503912595	-7.4076931677	-7.4565785498
33_A	64	33	A	Low	N	3	-7.8418377693	-7.3064182695	-7.7500392978	-7.6027005702	-8.7490812023	-7.5998179954	-7.5103317227	-8.0940626359	-7.8519194979	-7.4812999044	-7.5451142328	-7.9119415556	-7.1471794561	-7.5364344486	-6.3816143255	-6.6913837774	-7.3990276278	-7.6691093543	-7.6131767205	-6.8524533028	-7.393224498	-7.4931462096	-7.3488367605	-7.7806141679	-7.3071989865	-7.7226672204	-7.2898654535	-7.9358117263	-8.0314614634	-8.122486001	-7.8522632835	-7.8693670118	-7.7037491124	-7.7794242335	-7.563230203	-7.6030688371	-7.4471070342	-9.8347679075	-7.8168667929	-7.8828373732	-7.6181939049	-7.7289674682	-7.7957829812
33_BS	65	33	BS	Low	N	3	-7.9287519685	-7.5301714219	-7.9298522398	-7.5525308521	-8.6077952097	-7.5981590384	-7.5867260669	-8.1311917321	-7.9074723779	-7.507033545	-7.5742237448	-7.6970821697	-6.8420675141	-7.4729621281	-5.5869069591	-7.4705006365	-7.2886111839	-7.5976521223	-7.5174506035	-7.3540635752	-7.3226712637	-7.727541888	-7.2850342972	-7.4992728284	-7.3196244509	-7.3027250889	-7.365990408	-7.8070712504	-7.9596803789	-8.3518497037	-7.8542498244	-8.8092086829	-7.6070154441	-8.1224618095	-7.3670674009	-7.3578003938	-7.6871407286	-8.5349687876	-7.7602380785	-7.8235981829	-7.5557250931	-7.8571501078	-7.6332457589
35_B	66	35	B	High	N	3	-7.4641170858	-7.4331793995	-7.2202888677	-7.2904070348	-8.4719977318	-7.6800637931	-7.7335406189	-7.8059913175	-7.7776834154	-7.2351613358	-7.2453984692	-7.6989263941	-7.438584579	-7.0236731253	-7.7332918655	-7.8037155639	-6.8640126288	-7.6054892873	-7.2659607536	-7.0930956369	-6.8822518968	-7.5200169152	-7.3841293909	-7.2908108032	-6.9808459712	-7.1371337615	-7.1097451814	-7.060248248	-7.5809029857	-7.7909152209	-7.6006165293	-7.7978555882	-7.6142977454	-7.6158669385	-7.2760159262	-7.4874977773	-7.7359908636	-9.4870312479	-7.5399069463	-7.4382566879	-7.2496146976	-7.4804537016	-7.1606597749
35_D/2	67	35	D/2	High	N	3	-7.8643792563	-7.9005154278	-6.316169006	-7.322169955	-8.2088223388	-7.8325258876	-7.4529892304	-7.7370624035	-7.8300832606	-7.3337297911	-7.2483520299	-7.3344069641	-7.6596661949	-7.2866336491	-7.7273606728	-7.8588303336	-7.2138183005	-7.630132739	-6.8773352894	-7.8269394113	-7.2444945783	-7.5240638714	-7.5579186895	-7.4339952383	-7.0151334724	-7.6090794491	-7.0102592817	-7.68522972	-7.5541570662	-7.5900737793	-7.5975975207	-7.7778202549	-7.4641511824	-7.0273097383	-7.2087559662	-7.7269339662	-8.000726393	-9.1185027612	-7.6995840133	-7.817570924	-7.6748401726	-7.217035702	-7.5144185007
55_A/2	69	55	A/2	High	N	3	-8.2027645016	-7.6724528038	-8.1812641276	-7.6375017895	-8.3672419237	-7.8342422329	-7.8854630779	-8.0888885901	-8.4230821185	-7.7283125783	-7.7733476034	-7.5908372568	-7.0453326705	-7.912164087	-5.8034989066	-6.7414071112	-7.7446346035	-7.8323263447	-7.7430209668	-7.7488201863	-7.5577140921	-7.8047301606	-7.0141674873	-7.5552521549	-7.4181433486	-6.5860881046	-7.5245882998	-8.2606079283	-7.8325925482	-8.2078562441	-8.1287719428	-8.1846915177	-8.2955881633	-7.8820519238	-7.6642945735	-7.8374820983	-8.1837563221	-9.9392384138	-8.3167166786	-8.2380333245	-7.8742378005	-8.2606041454	-8.0639534804
56_B	71	56	B	Low	N	3	-7.9563732372	-7.6403950115	-8.0345455318	-7.8400072478	-7.5711581444	-7.3896143088	-7.4234758348	-7.6025887907	-8.2567653315	-7.5433116848	-7.5777042917	-7.4675529986	-6.8247469304	-7.8193973093	-5.5658490517	-7.9878711607	-7.6646101304	-7.8795324638	-7.9649587245	-6.9402944989	-7.4943181112	-7.5688285855	-7.3498206618	-7.859197989	-7.3111961053	-7.3739874101	-7.4149715871	-7.9844002364	-7.9413565113	-8.3860453833	-7.9822403452	-8.3616967909	-8.0300432665	-7.9950888613	-7.6015421232	-7.753953923	-7.5543809458	-8.500814858	-8.2581998001	-7.8287197046	-7.8133710159	-8.2360232562	-7.8141371118
38_AU	72	38	AU	High	N	3	-7.6396317648	-7.2845073243	-7.869169798	-7.3837839603	-7.7946498005	-7.2064700755	-7.3137896703	-7.5547097376	-8.1487443849	-7.3729096351	-7.412241836	-7.2154953854	-7.5930385394	-7.6838056182	-6.7397442565	-6.7542204829	-6.6871871888	-7.6837679695	-7.5398206492	-7.5921587734	-7.2368880959	-7.4799223407	-7.4413391414	-7.4033531798	-6.9967705107	-5.4142485317	-7.1753153406	-6.9141927701	-8.0353695763	-7.9490735987	-7.8412873298	-7.7285178594	-7.7358286227	-7.2338090096	-7.3577517541	-7.2878436824	-7.8645218991	-9.1839499737	-7.5468355638	-7.5723880652	-7.5854224604	-7.2821232805	-7.5898801384
40_B/2	76	40	B/2	High	N	3	-7.3126868902	-7.3977288311	-7.5587672499	-7.4653094012	-7.6289345715	-7.4117621446	-8.2300530944	-7.0533938431	-6.9725278853	-7.2990136441	-7.4897273543	-7.5865652029	-7.5795346409	-7.3290144777	-7.6329819405	-7.6766476728	-7.0073450098	-7.4761269018	-7.6069375793	-7.5101531831	-7.3221365225	-7.7712333291	-7.4675774658	-7.681690389	-8.1490306424	-7.3628915675	-7.4362281752	-6.8945644825	-7.4751302741	-7.2740667144	-7.4161028421	-7.3381996888	-7.0291407954	-7.5861996956	-6.9482597828	-7.210640531	-7.3630792332	-6.0892595042	-7.1542359063	-7.6309530608	-7.1929016968	-7.2916969724	-6.8842587747
41_R	77	41	R	Low	N	3	-7.3020349539	-7.3589814516	-7.6783614323	-7.5339119603	-8.0203114455	-7.4444122113	-7.6745722352	-7.351814776	-7.1505985559	-7.4708026294	-7.74662753	-7.4063075199	-7.5652112153	-7.5361033537	-7.8040665387	-7.8133734702	-7.7036181698	-7.4435243486	-7.544753309	-7.6510294151	-7.7451687459	-7.6750485036	-7.7026889425	-7.7676361405	-7.6808052692	-7.2758758838	-7.6708702244	-6.8791795475	-7.6869436753	-7.6693200873	-7.68006616	-7.6473835922	-7.6442868719	-7.6543803199	-7.1797167928	-7.1316700865	-6.9497862961	-8.7438968206	-7.3443731658	-7.5018706217	-7.3201250595	-7.5739085969	-7.216879512
43_D/2	80	43	D/2	Low	N	3	-7.1548881382	-7.472479694	-7.7431299877	-7.7581182594	-7.7295957066	-6.8810400794	-6.9906133333	-6.4769010042	-7.4113025741	-7.3542298161	-7.5263222428	-7.7189598455	-7.6931999369	-8.0651107517	-7.924411388	-7.6129005148	-7.7347573256	-7.4827704757	-7.5410092	-7.8839592461	-7.5821818806	-7.5601753775	-7.3786999277	-7.2701627924	-7.1793791125	-7.8830184235	-7.3177978047	-8.0698074843	-7.7708124376	-7.8787428042	-7.3704901512	-7.8784694793	-7.5984067658	-6.7656477381	-7.140642294	-7.1967141223	-7.0779014923	-6.8782038075	-6.704138679	-7.4248257463	-7.3478674169	-6.7107965209	-7.1107299203
45_F	84	45	F	High	N	3	-7.2248044905	-7.5888638401	-7.4285986369	-7.3158370507	-7.0211830263	-6.7971627203	-7.7042443116	-7.5854997707	-7.5788970531	-7.0910123603	-7.178335436	-7.6484243368	-7.4448333448	-7.9178808069	-7.5739655576	-6.9440878886	-7.4124910707	-7.4962418494	-7.4152939129	-6.9722060126	-7.4206026593	-7.5009549296	-7.416918224	-7.5510162192	-7.0529692012	-7.594301601	-7.2144892683	-7.9313699201	-7.039326742	-7.7730048305	-7.4523012226	-7.5349351086	-7.7078344373	-7.7960933229	-7.1763483794	-7.6808200242	-7.489219649	-7.4747731243	-7.7058734033	-7.6639426936	-7.3786777668	-7.7328228612	-7.3706567128
46_F	86	46	F	High	N	3	-7.7122217258	-8.0121842606	-7.1324330737	-7.5614405441	-7.3530241204	-7.0409609771	-7.2669520451	-5.7914241616	-7.8559185753	-7.3534766509	-7.418489934	-7.6716973103	-7.7758472015	-8.0243519402	-7.881112012	-7.9055840592	-7.4990608595	-7.7320807127	-6.8705754053	-7.5164838927	-7.572376829	-6.8749738695	-7.7290475042	-7.6981457054	-7.4009148817	-7.2603715421	-7.4403691966	-7.9126749703	-7.5679922959	-8.0679306162	-7.7183475195	-7.2833584629	-6.5848361914	-6.8733464038	-7.3687058968	-7.7305873263	-7.5033645022	-8.2269536006	-7.0084107275	-7.4263711966	-7.360501167	-7.0508667446	-7.8213813052
48_G	90	48	G	High	N	3	-7.5162859105	-7.7250883706	-7.094996791	-7.6547694984	-7.7226138523	-7.5546514656	-7.5227013927	-7.5268823903	-7.7056998797	-7.8798991394	-8.1569076578	-7.6615124894	-7.6304482597	-7.7128604135	-7.7979845845	-7.8374960047	-7.7696951918	-7.6281879701	-7.5473041935	-7.7175321008	-8.3032898016	-7.6317678491	-7.4688580197	-7.7856116645	-7.7078322912	-7.1963235129	-7.8750602129	-7.3806895937	-7.5642159342	-7.7674911534	-7.4148828305	-7.1812102666	-7.7077183984	-7.3755740295	-7.1673154095	-7.4965287234	-7.5823086224	-7.6719931046	-7.2676704151	-7.6625362019	-7.2044138441	-7.5664628149	-8.0136727335
50_F	92	50	F	High	N	3	-7.3962805655	-7.7779919762	-7.3461803246	-7.4654430747	-7.295672413	-6.7581976488	-7.7164831231	-7.2568302573	-7.6585580007	-7.5888441428	-7.800901703	-7.7784690664	-7.5643120904	-8.1785237612	-7.6525167119	-7.7715659111	-7.6762889568	-7.4780815859	-7.4648334765	-7.2927785397	-7.9895570347	-7.7258356643	-7.661687581	-7.5702782093	-7.6440711747	-6.6103265847	-7.7747351565	-6.1149724288	-7.6165801879	-7.6948388228	-7.4803013031	-7.2747352909	-7.5555125392	-7.322241175	-7.0538038974	-7.5238169453	-6.9477574445	-8.5973353429	-7.3171347349	-7.2376673045	-7.0897229918	-7.5534877852	-7.2152398952
51_G	94	51	G	High	N	3	-7.6425463723	-7.9529103028	-7.7344164671	-7.5871065761	-7.2560149452	-7.7457454515	-7.8705631968	-7.6396745181	-7.7498601476	-8.1027461104	-8.3425309706	-8.1730605826	-7.6365593471	-8.32502324	-7.7945634808	-7.8240646251	-8.0075161808	-7.6883278957	-7.5843538345	-7.3042555491	-8.1082141478	-7.7447827425	-7.7668318515	-7.645155912	-7.5905274784	-7.3769308471	-8.2042807876	-7.3640674143	-7.645913717	-7.829327895	-7.7240452118	-7.3578101478	-7.3899726291	-7.6308092026	-7.1938388098	-7.1229354171	-7.1929317319	-7.8309775381	-7.0493596387	-7.435950977	-7.4425585612	-7.6498939787	-7.6819029045
[truncated: 12 more columns]
