# Supplementary material for: Overcoming intratumoural heterogeneity for reproducible molecular risk stratification: a case study in advanced kidney cancer
Source: BMC Med. 2017 Jun 26;15:118. doi: 10.1186/s12916-017-0874-9 (PMC5483837; doi:10.1186/s12916-017-0874-9)
Supplement: Supplementary file 4 — Clinical data; columns are: anonymised patient identifier, age, grade, event, overall survival, Heng class, MSKCC class. Anonymised identifiers correspond with those given in Additional file 3 (comma-separated values, CSV). (CSV 962 bytes) [file 12916_2017_874_MOESM4_ESM.csv]

Patient_ID	Age (to date last seen if alive or to date of death)	Grade	Event	OS	Heng class (1=I/F; 2=P)	MSKCC class (1=I/F; 2=P)
1	76	3	0	7	2	2
2	78	3	1	8.7	1	1
3	67	3	1	10.3	2	2
4	74	3	1	27	2	2
6	61	2	1	33.5	2	1
7	61	2	0	35	1	1
8	66	2	0	31.2	1	1
9	77	3	0	29.1	1	1
11	73	3	1	9	2	2
12	62	2	1	8	1	2
13	45	2	1	24	1	1
14	63	4	1	14.7	1	1
15	59	2	1	20.5	2	2
16	56	3	0	24	1	1
17	69	2	0	16	2	2
19	67	2	1	31	2	1
20	70	3	0	30	2	2
21	44	3	0	30	1	1
22	74	2	1	15.2	1	1
24	59	3	0	24	1	1
25	47	3	1	23	2	2
27	52	3	0	21	1	1
28	64.2	2	1	33.7	1	1
29	58.8	4	1	7.1	2	2
30	78.2	4	1	6.1	2	1
31	69.5	2	0	32.6	1	1
32	74.6	4	1	25.6	1	1
33	75.5	3	1	15.7	1	1
34	79.3	3	0	26.6	1	1
35	69.5	2	0	19.4	1	1
38	67.8	4	0	12.3	1	1
39	43.3	2	1	9.4	1	1
40	48.4	3	0	9.1	1	NA
41	61.6	4	1	5.9	2	2
43	61	3	0	4.6	1	NA
45	75.8	4	1	2.5	NA	NA
46	68.9	4	0	17.0	NA	NA
47	38.2	3	1	12.2	1	1
48	61.2	3	0	12.3	1	1
50	59.2	3	0	9.3	1	NA
51	54	3	0	6.7	2	2
54	68.2	3	1	9.0	2	1
55	67.5	3	0	21.8	1	1
56	72.9	4	0	16.4	2	NA
